# Supplementary material for: 3-Benzyl­oxypyridin-2-amine
Source: Acta Crystallogr Sect E Struct Rep Online. 2008 Aug 30;64(Pt 9):o1846. doi: 10.1107/S160053680802730X (PMC2960608; doi:10.1107/S160053680802730X)
Supplement: Supplementary file 2 [file e-64-o1846-Isup2.hkl]

# 
# h,k,l, Fc-squared, Fo-squared, sigma(Fo-squared) and status flag 
# 
data_I
_shelx_title ' 1 in P2(1)/c                    Pbca' 
_shelx_refln_list_code          4 
_shelx_F_calc_maximum      192.99 
_exptl_crystal_F_000       847.83 
_reflns_d_resolution_high  0.7703 
 
loop_ 
 _symmetry_equiv_pos_as_xyz 
 'x, y, z' 
 '-x+1/2, -y, z+1/2' 
 'x+1/2, -y+1/2, -z' 
 '-x, y+1/2, -z+1/2' 
 '-x, -y, -z' 
 'x-1/2, y, -z-1/2' 
 '-x-1/2, y-1/2, z' 
 'x, -y-1/2, z-1/2' 
 
_cell_length_a    12.8520 
_cell_length_b     7.4068 
_cell_length_c    22.5610 
_cell_angle_alpha  90.000 
_cell_angle_beta   90.000 
_cell_angle_gamma  90.000 
 
_shelx_F_squared_multiplier     1.000 
 
loop_ 
 _refln_index_h 
 _refln_index_k 
 _refln_index_l 
 _refln_F_squared_calc 
 _refln_F_squared_meas 
 _refln_F_squared_sigma 
 _refln_observed_status 
   2   0   0      351.69      353.72      9.89 o 
   4   0   0    28526.53    26426.43    612.49 o 
   6   0   0      129.40      130.67      7.14 o 
   8   0   0       16.52       20.41      6.58 o 
  10   0   0      724.96      667.92     40.77 o 
  12   0   0       51.40       49.17      9.75 o 
  14   0   0      100.96      104.21     25.67 o 
  16   0   0        0.37        1.43     20.89 o 
   2   1   0      547.42      496.19      9.45 o 
   4   1   0    17103.43    16076.81    216.69 o 
   6   1   0      542.54      524.02     13.13 o 
   8   1   0      382.54      380.25     13.39 o 
  10   1   0      183.70      177.99     10.23 o 
  12   1   0      109.86      116.69     13.39 o 
  14   1   0        0.00        0.23      6.50 o 
  16   1   0        3.25       14.89     11.44 o 
   0   2   0      199.08      207.82      7.97 o 
   2   2   0     1116.65      956.86     25.01 o 
   4   2   0     1065.51     1082.79     28.18 o 
   6   2   0     4182.44     3773.99     90.50 o 
   8   2   0       32.16       44.48      6.72 o 
  10   2   0      622.25      605.63     31.84 o 
  12   2   0        5.88       18.59      9.55 o 
  14   2   0       29.42       28.47     10.11 o 
  16   2   0       11.17       -0.96      9.74 o 
   2   3   0      870.19      803.01     25.29 o 
   4   3   0     2597.66     2740.64     75.21 o 
   6   3   0       96.07       78.14      9.43 o 
   8   3   0       61.55       45.00      7.04 o 
  10   3   0      563.12      579.57     30.54 o 
  12   3   0       32.26       22.59      8.11 o 
  14   3   0       34.68       52.30     12.02 o 
   0   4   0       76.28       79.32      9.16 o 
   2   4   0      241.16      186.11      7.55 o 
   4   4   0      125.84      117.08      5.85 o 
   6   4   0      216.84      201.79     10.02 o 
   8   4   0       90.30       91.56      8.80 o 
  10   4   0      318.59      300.19     23.13 o 
  12   4   0       47.27       41.21      9.64 o 
  14   4   0        0.19       -9.15     12.12 o 
   2   5   0     1297.22     1315.94     45.27 o 
   4   5   0      418.36      424.58     15.85 o 
   6   5   0     2430.71     2325.95     74.14 o 
   8   5   0        3.54        9.11      7.84 o 
  10   5   0       51.21       49.74     11.32 o 
  12   5   0        1.77        1.85      6.95 o 
  14   5   0        8.53       29.07     28.59 o 
   0   6   0       11.06       34.29     12.62 o 
   2   6   0        6.55       12.47      5.38 o 
   4   6   0        0.00        6.89      6.19 o 
   6   6   0       71.27       53.17     10.21 o 
   8   6   0       25.35       23.14      9.83 o 
  10   6   0        7.86       11.07      9.90 o 
  12   6   0       10.32       11.98     11.06 o 
   2   7   0       50.33       45.25      6.41 o 
   4   7   0       42.49       74.23     10.37 o 
   6   7   0       25.55       17.80      8.15 o 
   8   7   0        9.15        1.26      6.85 o 
  10   7   0        9.77       46.48     20.91 o 
   0   8   0        0.43       30.29     13.43 o 
   2   8   0       12.07        5.64      7.19 o 
   4   8   0        7.57        7.83      7.64 o 
   6   8   0       34.98       43.35     14.75 o 
   8   8   0        5.88        7.46     10.62 o 
   2   9   0       38.83       44.60     20.27 o 
   4   9   0       53.07       15.31     18.17 o 
   1   1   1     5905.68     5492.16     51.63 o 
   2   1   1    14526.17    14144.58    177.41 o 
   3   1   1    25510.23    24450.95    267.26 o 
   4   1   1      667.75      691.36      8.33 o 
   5   1   1       64.05       66.65      3.31 o 
   6   1   1       57.14       58.24      2.49 o 
   7   1   1     3051.36     3048.82     48.02 o 
   8   1   1       55.92       50.95      3.35 o 
   9   1   1        1.87       21.63      5.24 o 
  10   1   1       80.31       87.14      5.94 o 
  11   1   1       47.92       54.71      5.28 o 
  12   1   1      130.20      101.45      8.54 o 
  13   1   1        1.60       -4.49      5.76 o 
  14   1   1       31.48       33.47      9.88 o 
  15   1   1        0.68        3.35      6.16 o 
  16   1   1        0.00        2.18      7.31 o 
   0   2   1    27837.68    25958.41    398.19 o 
   1   2   1      142.02      131.58      3.79 o 
   2   2   1       79.38       86.10      3.00 o 
   3   2   1       56.23       58.89      1.87 o 
   4   2   1      284.54      242.47      5.71 o 
   5   2   1     1985.41     1877.90     30.25 o 
   6   2   1       32.25       31.48      2.62 o 
   7   2   1     1193.01     1147.26     22.12 o 
   8   2   1       15.12       19.90      2.86 o 
   9   2   1       88.51       90.18      7.22 o 
  10   2   1      366.02      358.74     15.06 o 
  11   2   1      313.61      357.31     16.38 o 
  12   2   1       17.95       33.38      6.83 o 
  13   2   1        6.43        3.74      5.16 o 
  14   2   1       10.15       22.46      6.84 o 
  15   2   1       34.13       44.52      9.85 o 
  16   2   1        1.53       11.12      8.16 o 
   1   3   1     3469.61     3537.20     53.18 o 
   2   3   1      974.19      952.48     14.47 o 
   3   3   1       16.96       16.80      2.19 o 
   4   3   1     2185.57     2107.03     30.94 o 
   5   3   1       75.01       73.51      2.63 o 
   6   3   1       76.35       84.03      3.49 o 
   7   3   1       69.66       61.65      4.52 o 
   8   3   1        2.92        4.65      4.92 o 
   9   3   1      177.04      163.08      8.70 o 
  10   3   1       15.47       35.73      5.49 o 
  11   3   1        8.16       18.97      4.99 o 
  12   3   1       50.89       50.83      7.81 o 
  13   3   1        7.44       12.85      5.55 o 
  14   3   1       27.15       36.31      8.50 o 
  15   3   1        0.54        4.54     10.00 o 
   0   4   1      504.27      514.42     14.69 o 
   1   4   1      824.08      870.62     16.88 o 
   2   4   1     1355.96     1370.33     23.62 o 
   3   4   1      855.12      896.99     16.47 o 
   4   4   1      293.14      274.67      7.01 o 
   5   4   1        3.23        4.04      2.51 o 
   6   4   1       12.43       29.90      5.53 o 
   7   4   1       36.10       45.57      4.44 o 
   8   4   1      637.33      583.65     17.64 o 
   9   4   1       22.07       28.34      4.31 o 
  10   4   1       59.77       59.50      6.68 o 
  11   4   1        0.20        4.29      4.79 o 
  12   4   1       25.35       27.38      5.72 o 
  13   4   1       12.58       13.74      6.83 o 
  14   4   1        0.74        6.92      7.81 o 
  15   4   1        0.96       15.67     12.18 o 
   1   5   1       16.51       18.02      2.94 o 
   2   5   1      125.98      126.72      5.35 o 
   3   5   1       16.04       36.66      3.71 o 
   4   5   1       26.09       18.21      3.39 o 
   5   5   1       15.80       16.75      3.69 o 
   6   5   1      131.98      117.51      5.74 o 
   7   5   1        5.34        1.46      2.92 o 
   8   5   1      219.53      184.13      8.98 o 
   9   5   1        0.44        0.04      4.07 o 
  10   5   1        3.32        3.43      4.63 o 
  11   5   1        0.49       -1.14      4.92 o 
  12   5   1        0.03        8.19      6.52 o 
  13   5   1        3.78        8.65      7.78 o 
  14   5   1        2.89       16.29     10.30 o 
   0   6   1       24.43       13.50      3.53 o 
   1   6   1      196.54      209.62      9.26 o 
   2   6   1        4.20        2.27      2.68 o 
   3   6   1       90.12       77.64      4.95 o 
   4   6   1      433.89      449.07     14.23 o 
   5   6   1      133.18      135.34      6.93 o 
   6   6   1       91.72       83.53      7.21 o 
   7   6   1        0.27        0.31      4.77 o 
   8   6   1       56.91       57.24      8.51 o 
   9   6   1       68.95       61.42      9.50 o 
  10   6   1       15.52       12.38      6.43 o 
  11   6   1        4.69        8.51      7.21 o 
  12   6   1        1.89       14.95      8.47 o 
   1   7   1       34.46       35.36      3.76 o 
   2   7   1        1.16        8.93      4.07 o 
   3   7   1        7.15       10.89      4.59 o 
   4   7   1       54.25       55.81      6.66 o 
   5   7   1       17.85       22.04      6.51 o 
   6   7   1      248.35      237.28     18.40 o 
   7   7   1        0.44        5.69      5.74 o 
   8   7   1       25.99       28.81      8.01 o 
   9   7   1       18.90       23.33      8.00 o 
  10   7   1        0.44       -2.77      6.83 o 
  11   7   1       16.13       37.23     14.92 o 
   0   8   1        0.00       17.46     12.19 o 
   1   8   1        5.93       16.90      7.03 o 
   2   8   1       10.99       26.72      9.36 o 
   3   8   1        2.27       -0.82      4.66 o 
   4   8   1       20.42       12.22      7.94 o 
   5   8   1        2.85       -2.11      5.95 o 
   6   8   1        8.71       29.61      8.85 o 
   7   8   1        6.16       14.61      7.84 o 
   8   8   1        1.77        3.13      7.20 o 
   9   8   1        9.29        2.77      8.07 o 
   1   9   1        0.64       15.02     14.96 o 
   2   9   1        2.03       -2.67      8.90 o 
   3   9   1        1.30       -1.71      6.27 o 
   4   9   1       26.19       17.52     12.18 o 
   5   9   1        5.37        5.31     10.02 o 
   2   0   2     3012.15     2680.07     47.98 o 
   3   0   2     1523.59     1298.26     40.95 o 
   4   0   2    14798.56    14458.58    267.03 o 
   5   0   2        0.42       19.80      6.43 o 
   6   0   2        1.68        6.48      4.13 o 
   7   0   2       52.12       37.10      4.38 o 
   8   0   2        2.13        7.21      3.73 o 
   9   0   2      476.41      474.86     20.33 o 
  10   0   2       36.93       46.44      6.75 o 
  11   0   2       13.58       19.48      5.23 o 
  12   0   2      302.38      324.21     19.92 o 
  13   0   2       62.87       74.09     11.69 o 
  14   0   2        6.85       -2.73      7.59 o 
  15   0   2        3.55       41.61     17.01 o 
  16   0   2        0.07        0.52      8.19 o 
   1   1   2      117.23      111.83      2.29 o 
   2   1   2    37244.91    33796.09    366.79 o 
   3   1   2     2518.32     2429.85     41.84 o 
   4   1   2     3024.00     2995.57     27.12 o 
   5   1   2       38.21       36.08      1.79 o 
   6   1   2      199.89      205.31      4.82 o 
   7   1   2       85.85       78.14      3.13 o 
   8   1   2      537.28      593.51     12.84 o 
   9   1   2        1.31       21.76      5.36 o 
  10   1   2       18.12       22.25      4.41 o 
  11   1   2        0.09        2.40      3.04 o 
  12   1   2       73.70       74.40      8.39 o 
  13   1   2       31.10       44.85      8.03 o 
  14   1   2        1.43       15.97      6.24 o 
  15   1   2        1.21        3.43      6.42 o 
  16   1   2       13.26       18.92      8.79 o 
   0   2   2      568.94      546.94     18.30 o 
   1   2   2      365.22      351.85      7.09 o 
   2   2   2    18795.13    18035.70    183.84 o 
   3   2   2     2389.45     2352.34     32.57 o 
   4   2   2       15.64       18.77      2.41 o 
   5   2   2      102.48       87.28      3.57 o 
   6   2   2     2917.44     2876.77     47.66 o 
   7   2   2      691.00      714.31     15.79 o 
   8   2   2      488.30      448.17     12.49 o 
   9   2   2       11.01       15.56      4.46 o 
  10   2   2        2.78        4.85      3.89 o 
  11   2   2       94.76       96.84      8.34 o 
  12   2   2       40.96       42.31      6.77 o 
  13   2   2       14.49       30.86      6.67 o 
  14   2   2        1.68        5.46      5.24 o 
  15   2   2       21.32        7.72      7.43 o 
  16   2   2        3.46        5.00      7.60 o 
   1   3   2      824.31      821.55     15.11 o 
   2   3   2      365.27      400.30      7.22 o 
   3   3   2       10.27       20.39      1.68 o 
   4   3   2      661.09      584.17      9.97 o 
   5   3   2      750.53      731.30     13.76 o 
   6   3   2      182.40      177.86      6.55 o 
   7   3   2        7.02        4.89      2.08 o 
   8   3   2      838.48      744.70     20.79 o 
   9   3   2      335.11      310.78     12.78 o 
  10   3   2      122.70      121.67      8.38 o 
  11   3   2       38.87       46.85      6.18 o 
  12   3   2       26.46       15.66      5.97 o 
  13   3   2       58.77       61.71      8.28 o 
  14   3   2      113.68      120.36     12.17 o 
  15   3   2        6.43       14.82      8.99 o 
   0   4   2      379.59      408.45     16.76 o 
   1   4   2      536.76      546.85     13.37 o 
   2   4   2       45.87       54.61      3.06 o 
   3   4   2       39.08       56.30      3.23 o 
   4   4   2     1597.21     1531.35     30.84 o 
   5   4   2      162.00      135.68      4.36 o 
   6   4   2       16.21       28.57      4.11 o 
   7   4   2      284.38      268.56     10.33 o 
   8   4   2       13.99       13.46      3.60 o 
   9   4   2       95.83       94.97      6.74 o 
  10   4   2       22.48       13.36      4.13 o 
  11   4   2       71.87       71.63      7.62 o 
  12   4   2       92.97       99.57      8.78 o 
  13   4   2        2.62        2.57      5.92 o 
  14   4   2        0.29       -1.68      6.11 o 
  15   4   2        1.90       -4.54      8.11 o 
   1   5   2       73.55       77.23      4.84 o 
   2   5   2      161.57      165.61      5.86 o 
   3   5   2      539.12      566.86     13.49 o 
   4   5   2       79.27       73.67      3.83 o 
   5   5   2       96.41       89.38      4.88 o 
   6   5   2       93.07       87.91      4.99 o 
   7   5   2      169.51      179.00     10.72 o 
   8   5   2      104.43      101.99      7.66 o 
   9   5   2       17.15       25.76      5.99 o 
  10   5   2        5.62        6.19      4.70 o 
  11   5   2        4.11       11.41      5.63 o 
  12   5   2        0.05        2.73      6.00 o 
  13   5   2        3.97        4.91      7.27 o 
  14   5   2        5.76       -4.53      8.87 o 
   0   6   2       26.50       27.88      7.07 o 
   1   6   2       29.05       33.11      3.94 o 
   2   6   2        8.25       10.09      4.07 o 
   3   6   2       31.85       33.94      4.33 o 
   4   6   2      170.75      163.27      8.11 o 
   5   6   2        5.38        7.76      4.55 o 
   6   6   2       11.58       10.62      4.59 o 
   7   6   2       21.77       12.79      5.04 o 
   8   6   2      154.48      143.69     12.89 o 
   9   6   2        7.74       14.57      6.62 o 
  10   6   2        6.01        0.87      5.15 o 
  11   6   2        0.04        2.51      5.35 o 
  12   6   2        0.67        1.40      9.05 o 
   1   7   2        0.55        1.57      2.97 o 
   2   7   2        4.21        6.35      4.67 o 
   3   7   2       20.41       29.34      4.84 o 
   4   7   2       16.13       25.63      4.56 o 
   5   7   2        4.60        8.70      5.13 o 
   6   7   2        0.29       -1.50      6.55 o 
   7   7   2       31.33       42.85      8.98 o 
   8   7   2        0.05       13.04      7.69 o 
   9   7   2        1.25        2.31      5.57 o 
  10   7   2        4.19        5.39      7.13 o 
  11   7   2        2.23       -5.09      8.43 o 
   0   8   2        0.66       -3.21      5.87 o 
   1   8   2       21.82       40.31      9.24 o 
   2   8   2       18.77       13.61      7.16 o 
   3   8   2        9.99        8.45      6.55 o 
   4   8   2       49.23       45.18      9.48 o 
   5   8   2        1.10        9.98      6.66 o 
   6   8   2       26.95       52.44      9.61 o 
   7   8   2        8.00        8.62      8.55 o 
   8   8   2       37.07       36.33     10.26 o 
   9   8   2        0.77        7.60      8.67 o 
   1   9   2        2.82        9.36     10.86 o 
   2   9   2        0.57        5.45      9.75 o 
   3   9   2       24.18       18.04      9.47 o 
   4   9   2        1.33        1.25      8.12 o 
   5   9   2        5.93        9.11     10.68 o 
   1   1   3       22.84       29.24      1.52 o 
   2   1   3      594.82      488.52      8.92 o 
   3   1   3     2039.86     2063.30     30.75 o 
   4   1   3     1056.93      951.32     12.21 o 
   5   1   3       38.77       26.16      1.70 o 
   6   1   3     3780.43     3736.79     54.11 o 
   7   1   3      298.96      270.88      6.52 o 
   8   1   3      245.38      250.79      7.14 o 
   9   1   3        9.01       17.57      3.70 o 
  10   1   3      112.84      121.32      7.16 o 
  11   1   3        5.17        5.81      3.77 o 
  12   1   3       35.80       48.53      7.11 o 
  13   1   3       16.28       24.90      8.24 o 
  14   1   3        0.23        6.46      5.50 o 
  15   1   3        4.48       15.48      7.95 o 
  16   1   3        8.38       31.46     16.56 o 
   0   2   3     1115.84     1145.83     31.55 o 
   1   2   3      166.68      166.61      6.05 o 
   2   2   3        0.85        0.86      0.76 o 
   3   2   3      214.69      217.67      4.02 o 
   4   2   3      193.76      207.13      4.96 o 
   5   2   3      716.97      748.23     14.88 o 
   6   2   3      435.07      423.99      9.70 o 
   7   2   3        0.79        4.48      2.97 o 
   8   2   3       68.49       60.80      3.78 o 
   9   2   3      218.66      216.36      8.59 o 
  10   2   3        0.09       -4.01      4.01 o 
  11   2   3        6.88        5.32      5.69 o 
  12   2   3       64.50       62.94      7.40 o 
  13   2   3       22.23       30.77      6.31 o 
  14   2   3       17.33       12.74      6.30 o 
  15   2   3        0.04       -3.64      7.43 o 
  16   2   3       12.70        7.96      9.55 o 
   1   3   3      935.40      963.20     13.84 o 
   2   3   3      411.23      357.64      8.66 o 
   3   3   3      526.87      514.21      9.71 o 
   4   3   3       80.55      100.07      4.50 o 
   5   3   3       24.21       20.75      2.73 o 
   6   3   3       91.75       75.03      3.94 o 
   7   3   3       15.82       17.96      3.23 o 
   8   3   3      149.09      145.33      6.06 o 
   9   3   3      249.24      241.45     10.53 o 
  10   3   3      501.58      462.71     17.09 o 
  11   3   3        0.13       12.07      4.71 o 
  12   3   3       19.71       28.83      6.80 o 
  13   3   3       77.34       86.67      9.23 o 
  14   3   3       24.92       28.67      9.51 o 
  15   3   3        4.25       31.60     10.54 o 
   0   4   3     1535.82     1569.86     37.12 o 
   1   4   3       22.31       26.48      2.25 o 
   2   4   3     1124.66     1140.45     20.28 o 
   3   4   3      483.22      456.06      9.50 o 
   4   4   3      663.76      687.14     13.27 o 
   5   4   3      128.02      111.15      4.62 o 
   6   4   3        2.44       11.54      4.83 o 
   7   4   3       10.06       15.42      3.09 o 
   8   4   3      123.68      115.51      6.60 o 
   9   4   3       47.95       63.85      5.44 o 
  10   4   3       28.00       41.29      5.31 o 
  11   4   3        0.51       -1.87      3.68 o 
  12   4   3      143.99      143.76     11.84 o 
  13   4   3        4.25       -1.49      4.72 o 
  14   4   3       10.46        6.23      6.35 o 
  15   4   3        1.93        0.82      7.39 o 
   1   5   3       14.07        9.99      2.99 o 
   2   5   3       93.38       80.79      5.70 o 
   3   5   3       77.56       87.45      5.36 o 
   4   5   3      649.69      609.39     16.03 o 
   5   5   3      123.79      118.55      5.68 o 
   6   5   3       55.25       54.23      4.94 o 
   7   5   3       60.30       67.20      7.14 o 
   8   5   3        0.83       -2.54      3.69 o 
   9   5   3       91.75       73.05      7.47 o 
  10   5   3       79.85       78.66      8.89 o 
  11   5   3        0.49        8.40      5.88 o 
  12   5   3        0.14       -4.92      5.78 o 
  13   5   3        0.91       -8.39      8.41 o 
  14   5   3        1.05       -0.91      7.56 o 
   0   6   3      851.40      879.07     30.13 o 
   1   6   3      109.48      116.07      5.98 o 
   2   6   3       12.18       10.97      4.24 o 
   3   6   3       36.26       41.81      4.94 o 
   4   6   3       11.45        8.46      3.03 o 
   5   6   3      155.24      130.06      6.98 o 
   6   6   3       60.86       66.23      6.41 o 
   7   6   3        9.90       16.53      4.89 o 
   8   6   3       38.24       36.17      6.37 o 
   9   6   3        5.73        5.27      5.92 o 
  10   6   3       12.28       20.29      7.17 o 
  11   6   3       21.66       10.02      6.74 o 
  12   6   3        3.92       14.54     10.37 o 
   1   7   3        6.21        8.77      4.19 o 
   2   7   3        3.04        9.43      3.82 o 
   3   7   3       19.89       27.81      4.78 o 
   4   7   3       17.77       26.32      6.23 o 
   5   7   3        0.82       -3.82      3.82 o 
   6   7   3       54.44       64.58      8.71 o 
   7   7   3       67.64       65.08      9.85 o 
   8   7   3       10.04       30.52      9.48 o 
   9   7   3        0.10       -6.57      6.57 o 
  10   7   3        0.63       -2.50      6.78 o 
  11   7   3       11.66        6.81      8.79 o 
   0   8   3       15.45       18.68     10.57 o 
   1   8   3       11.98        9.35      4.66 o 
   2   8   3        1.84        0.54      5.12 o 
   3   8   3        0.61       -4.57      4.72 o 
   4   8   3       32.82       26.69      7.47 o 
   5   8   3        0.48        3.64      6.07 o 
   6   8   3        2.06        8.86      6.67 o 
   7   8   3        0.01        5.70      6.96 o 
   8   8   3        5.89       11.19      8.59 o 
   9   8   3        0.83        3.65      8.23 o 
   1   9   3        0.05       13.85      9.76 o 
   2   9   3        2.92        2.99      8.04 o 
   3   9   3        2.30        0.46      7.07 o 
   4   9   3        4.67        3.33      7.59 o 
   5   9   3        0.50        0.46      6.72 o 
   0   0   4    15974.70    14074.34    455.76 o 
   1   0   4       81.67       94.03      4.51 o 
   2   0   4      347.65      331.02     11.89 o 
   3   0   4     1414.14     1247.85     23.89 o 
   4   0   4     2241.64     2313.66     43.30 o 
   5   0   4      178.98      157.28      6.87 o 
   6   0   4     1460.88     1562.59     35.72 o 
   7   0   4      118.50      144.31      6.72 o 
   8   0   4     1468.57     1553.54     41.76 o 
   9   0   4      107.41       99.06      8.59 o 
  10   0   4        1.85        0.24      3.25 o 
  11   0   4      265.89      270.36     16.97 o 
  12   0   4       15.05       18.91      9.57 o 
  13   0   4        3.85       14.96      7.40 o 
  14   0   4       20.98        8.01      9.17 o 
  15   0   4       21.40       27.34     13.64 o 
  16   0   4        0.07       -7.90     10.18 o 
   1   1   4       26.15       29.32      1.73 o 
   2   1   4      265.68      252.63      6.55 o 
   3   1   4      941.74      940.69     13.62 o 
   4   1   4     1098.15     1178.62     16.95 o 
   5   1   4      344.44      362.47      7.30 o 
   6   1   4      606.44      602.43     14.02 o 
   7   1   4        0.06        7.07      2.35 o 
   8   1   4        0.33       20.47      5.85 o 
   9   1   4       60.42       62.72      3.96 o 
  10   1   4      312.40      309.12     11.24 o 
  11   1   4       95.64       93.94      7.24 o 
  12   1   4        2.21        7.64      4.93 o 
  13   1   4        9.01       17.72      5.95 o 
  14   1   4       37.35       41.05      8.36 o 
  15   1   4        1.21        2.34      6.19 o 
  16   1   4       19.24       11.69      8.01 o 
   0   2   4      848.59      859.97     16.78 o 
   1   2   4      102.31      102.14      4.46 o 
   2   2   4      696.71      683.39     11.28 o 
   3   2   4      439.59      441.06      6.38 o 
   4   2   4        6.24       13.10      2.99 o 
   5   2   4       17.98       22.23      2.80 o 
   6   2   4      961.61      991.92     20.29 o 
   7   2   4      931.21      938.35     20.19 o 
   8   2   4        0.00        5.31      3.38 o 
   9   2   4       41.46       45.26      4.13 o 
  10   2   4      248.06      239.39      9.75 o 
  11   2   4      143.42      139.95      9.32 o 
  12   2   4        5.68        2.87      4.49 o 
  13   2   4       24.92       29.28      5.89 o 
  14   2   4       27.54       30.34      7.12 o 
  15   2   4        7.62       -0.35      5.59 o 
  16   2   4        3.32        6.84      8.80 o 
   1   3   4     2084.68     2140.04     31.44 o 
   2   3   4      638.42      596.10     13.23 o 
   3   3   4      129.64      151.12      4.90 o 
   4   3   4     2441.01     2418.78     34.46 o 
   5   3   4      578.54      526.69     11.51 o 
   6   3   4       14.97       25.07      4.80 o 
   7   3   4       68.39       60.07      3.96 o 
   8   3   4        4.93       16.85      5.53 o 
   9   3   4        9.80       12.82      4.17 o 
  10   3   4      156.22      141.79      8.40 o 
  11   3   4       97.96      118.14      8.87 o 
  12   3   4        7.08        9.84      5.24 o 
  13   3   4       28.83       35.04      6.97 o 
  14   3   4        2.79        9.48      7.54 o 
  15   3   4       28.88        7.20      8.28 o 
   0   4   4     1494.87     1583.01     39.69 o 
   1   4   4      230.85      211.28      5.48 o 
   2   4   4      185.65      188.64      5.56 o 
   3   4   4       51.44       50.44      3.78 o 
   4   4   4        0.01       15.53      4.93 o 
   5   4   4       24.48       20.66      2.33 o 
   6   4   4       38.11       37.56      3.93 o 
   7   4   4       46.94       45.21      3.72 o 
   8   4   4      195.85      181.56      8.44 o 
   9   4   4       15.85       14.27      3.55 o 
  10   4   4        7.30       14.37      4.70 o 
  11   4   4        1.23       13.75      8.66 o 
  12   4   4       83.90       82.69      9.87 o 
  13   4   4        2.12        9.29      6.41 o 
  14   4   4       10.43        8.39      7.32 o 
  15   4   4        5.53        7.48     10.52 o 
   1   5   4       47.33       54.99      3.82 o 
   2   5   4      648.00      677.32     19.22 o 
   3   5   4       64.69       58.08      4.50 o 
   4   5   4      133.95      139.08      6.61 o 
   5   5   4      288.46      240.19      8.72 o 
   6   5   4        0.19        4.90      3.32 o 
   7   5   4       21.60       16.50      3.71 o 
   8   5   4      137.75      120.09      9.40 o 
   9   5   4      108.17      102.91      9.02 o 
  10   5   4        3.57        3.46      4.31 o 
  11   5   4        4.05        6.68      5.48 o 
  12   5   4       22.50       28.96      7.33 o 
  13   5   4        0.65       15.43      9.09 o 
  14   5   4        0.87       -0.92      8.05 o 
   0   6   4      169.89      171.17      9.85 o 
   1   6   4       74.26       78.69      5.69 o 
   2   6   4       38.67       48.71      4.88 o 
   3   6   4       68.15       59.43      5.41 o 
   4   6   4        5.60        6.39      3.79 o 
   5   6   4       71.15       69.67      6.26 o 
   6   6   4       37.27       35.86      5.32 o 
   7   6   4       47.33       53.01      7.13 o 
   8   6   4        0.59        5.12      4.60 o 
   9   6   4        0.06       -2.28      4.44 o 
  10   6   4        0.15       14.09      5.97 o 
  11   6   4        3.37       12.61      8.53 o 
  12   6   4       10.52        7.83      9.20 o 
   1   7   4       42.56       47.88      6.37 o 
   2   7   4      218.63      219.34     11.66 o 
   3   7   4       10.23        4.83      4.11 o 
   4   7   4        0.37        4.51      3.73 o 
   5   7   4       16.78       11.65      5.49 o 
   6   7   4       33.76       24.72      6.55 o 
   7   7   4        8.62        9.73      5.60 o 
   8   7   4        6.66       17.25      6.70 o 
   9   7   4        3.16        3.18      5.34 o 
  10   7   4        0.42        2.98      7.67 o 
  11   7   4        1.00       -4.97      8.21 o 
   0   8   4       12.40       25.06     13.36 o 
   1   8   4        0.40        7.89      5.49 o 
   2   8   4        0.95        1.95      6.27 o 
   3   8   4       27.98       21.25      7.54 o 
   4   8   4        1.57       24.08     11.04 o 
   5   8   4       80.02       90.58     13.50 o 
   6   8   4        0.44        7.36      7.15 o 
   7   8   4        0.02        1.34      6.24 o 
   8   8   4        0.26       -6.47      8.54 o 
   1   9   4       30.80       28.55      8.87 o 
   2   9   4        0.29       -2.75      6.80 o 
   3   9   4        0.05        1.71      8.49 o 
   4   9   4        1.14       -4.23      8.20 o 
   5   9   4        6.44       13.13     11.47 o 
   1   1   5      411.94      400.16      9.85 o 
   2   1   5      225.00      183.34      5.08 o 
   3   1   5     1375.26     1248.70     30.61 o 
   4   1   5     1435.00     1578.13     26.16 o 
   5   1   5      676.25      690.10     11.96 o 
   6   1   5       25.63       39.81      2.60 o 
   7   1   5      212.86      229.63      6.79 o 
   8   1   5      368.90      363.08      9.23 o 
   9   1   5      265.65      264.40      8.07 o 
  10   1   5       53.17       52.64      4.93 o 
  11   1   5        0.22        9.93      4.63 o 
  12   1   5        0.00       -2.85      3.04 o 
  13   1   5       11.55        2.81      3.88 o 
  14   1   5       50.94       46.15     11.16 o 
  15   1   5        0.47       -1.56      5.88 o 
  16   1   5        0.11       -2.04      6.79 o 
   0   2   5        5.57        6.88      1.86 o 
   1   2   5      129.69      128.43      3.46 o 
   2   2   5      616.49      610.87     11.57 o 
   3   2   5       58.58       56.74      2.24 o 
   4   2   5     2579.90     2721.24     35.03 o 
   5   2   5       68.43       77.07      4.63 o 
   6   2   5       62.61       81.39      3.95 o 
   7   2   5       74.45       87.16      4.53 o 
   8   2   5      263.19      293.06      9.54 o 
   9   2   5        1.59        2.24      3.09 o 
  10   2   5        2.19        2.06      2.90 o 
  11   2   5       10.14        1.80      3.55 o 
  12   2   5        9.81       21.08      5.48 o 
  13   2   5        1.13       11.54      5.23 o 
  14   2   5       24.76       35.12      9.60 o 
  15   2   5        1.66        7.03      7.20 o 
  16   2   5        1.12       -7.00      9.74 o 
   1   3   5       79.56       75.96      4.65 o 
   2   3   5      124.75      152.32      5.72 o 
   3   3   5      236.79      260.61      7.66 o 
   4   3   5      167.92      165.96      4.99 o 
   5   3   5       30.68       41.35      3.57 o 
   6   3   5       72.49       83.00      5.19 o 
   7   3   5        3.28       14.52      4.57 o 
   8   3   5      135.94      138.73      6.75 o 
   9   3   5       18.28       19.28      3.43 o 
  10   3   5       89.06       82.87      6.74 o 
  11   3   5       58.83       67.25      6.99 o 
  12   3   5        0.68        9.15      6.71 o 
  13   3   5        3.35       -1.95      4.34 o 
  14   3   5       21.99       28.10      8.25 o 
  15   3   5        1.75        5.81      8.43 o 
   0   4   5       15.25       13.55      3.54 o 
   1   4   5      240.37      235.31      5.87 o 
   2   4   5      351.95      394.80     11.30 o 
   3   4   5       91.71       80.60      4.38 o 
   4   4   5        2.68       30.42      7.43 o 
   5   4   5      209.32      190.69      6.42 o 
   6   4   5       12.46        2.40      2.93 o 
   7   4   5       77.30       70.76      6.31 o 
   8   4   5      364.33      330.86     14.08 o 
   9   4   5       35.23       45.11      5.97 o 
  10   4   5       42.36       35.11      6.36 o 
  11   4   5       12.58        9.46      7.10 o 
  12   4   5       65.79       55.51      8.90 o 
  13   4   5        1.53        2.56      6.26 o 
  14   4   5        5.25       56.41     35.87 o 
   1   5   5      174.07      188.07      8.68 o 
   2   5   5        0.00       10.27      4.41 o 
   3   5   5        0.52        3.96      2.58 o 
   4   5   5       10.82        7.80      2.94 o 
   5   5   5      287.34      254.68      8.80 o 
   6   5   5      143.53      136.86      7.94 o 
   7   5   5        2.50        7.69      3.28 o 
   8   5   5       51.60       48.92      6.43 o 
   9   5   5       28.59       35.47      6.53 o 
  10   5   5       41.09       44.72      7.32 o 
  11   5   5        2.92       -0.55      4.32 o 
  12   5   5       12.06       19.55      7.43 o 
  13   5   5        8.12       23.72     10.74 o 
   0   6   5      126.99      141.41      9.39 o 
   1   6   5      557.54      557.59     17.21 o 
   2   6   5      145.32      141.69      8.17 o 
   3   6   5      247.73      267.88     11.98 o 
   4   6   5       16.92       10.33      3.75 o 
   5   6   5       45.71       56.30      6.25 o 
   6   6   5       68.89       91.48      7.00 o 
   7   6   5        7.18       17.12      5.57 o 
   8   6   5       22.23       25.63      5.73 o 
   9   6   5        6.15        9.55      6.81 o 
  10   6   5        5.85        7.56      6.45 o 
  11   6   5        5.88        9.65      7.21 o 
  12   6   5        1.11       10.70      8.31 o 
   1   7   5       15.15       19.46      5.36 o 
   2   7   5      263.90      262.87     13.41 o 
   3   7   5        2.48        5.35      3.79 o 
   4   7   5        8.04        1.99      3.44 o 
   5   7   5        0.41       -2.16      3.68 o 
   6   7   5        7.98        3.27      4.28 o 
   7   7   5        5.34        2.56      5.12 o 
   8   7   5       13.62       13.90      9.49 o 
   9   7   5        3.17        5.01      7.39 o 
  10   7   5        6.21       21.72     13.42 o 
  11   7   5        0.94       -2.02      9.50 o 
   0   8   5        0.52        1.76      8.05 o 
   1   8   5       17.10       23.46      6.62 o 
   2   8   5       15.26       16.91      6.02 o 
   3   8   5        8.13        2.72      5.07 o 
   4   8   5        0.14        2.45      5.94 o 
   5   8   5       44.76       47.14     10.27 o 
   6   8   5        0.17        1.28      6.32 o 
   7   8   5        0.08       11.77      8.29 o 
   8   8   5        0.20       -1.04      7.64 o 
   1   9   5        1.54       -1.81      6.35 o 
   2   9   5        3.14       20.44      9.64 o 
   3   9   5        6.18       15.36     11.96 o 
   4   9   5        3.93       13.28     11.83 o 
   5   9   5        0.31        3.36     10.39 o 
   0   0   6     7820.49     7810.56    173.57 o 
   1   0   6     1971.57     1856.99     64.00 o 
   2   0   6      328.52      307.52      8.39 o 
   3   0   6       30.62       33.00      2.62 o 
   4   0   6       60.13       89.21      7.99 o 
   5   0   6     1999.82     2010.51     49.82 o 
   6   0   6       54.00       65.87      4.61 o 
   7   0   6       23.80       41.07      4.58 o 
   8   0   6       47.72       40.67      4.85 o 
   9   0   6        9.45       14.32      5.39 o 
  10   0   6        3.10        5.36      6.14 o 
  11   0   6       49.24       43.94      6.17 o 
  12   0   6      256.59      275.65     19.65 o 
  13   0   6       45.87       49.13      9.28 o 
  14   0   6       32.69       37.77     11.95 o 
  15   0   6        2.47        8.96      9.76 o 
  16   0   6        3.92       -2.69     11.53 o 
   1   1   6      669.47      586.43     14.17 o 
   2   1   6     1551.40     1474.65     20.67 o 
   3   1   6      344.42      293.85      5.09 o 
   4   1   6        3.04        1.40      1.66 o 
   5   1   6        1.21        3.08      1.69 o 
   6   1   6     1056.22     1131.12     19.38 o 
   7   1   6      214.25      204.86      6.47 o 
   8   1   6      451.68      435.41     11.56 o 
   9   1   6        0.10       12.74      4.05 o 
  10   1   6      139.64      135.81      7.83 o 
  11   1   6        0.02        4.16      3.77 o 
  12   1   6        0.75        0.96      3.24 o 
  13   1   6       12.40       10.65      5.75 o 
  14   1   6       20.20       24.46      8.59 o 
  15   1   6        0.55       -4.72      6.64 o 
  16   1   6        5.11        2.11      9.64 o 
   0   2   6      464.62      473.13     15.25 o 
   1   2   6       97.38      114.95      3.80 o 
   2   2   6      723.00      744.40     13.17 o 
   3   2   6      194.22      178.58      4.03 o 
   4   2   6      458.84      494.83      8.21 o 
   5   2   6      123.27      117.36      3.23 o 
   6   2   6      163.64      214.23      6.94 o 
   7   2   6        8.56       27.73      4.74 o 
   8   2   6        5.80       11.32      3.09 o 
   9   2   6        5.32        8.13      3.07 o 
  10   2   6       12.74       20.48      3.81 o 
  11   2   6        3.13        1.07      3.47 o 
  12   2   6        9.02       13.47      4.88 o 
  13   2   6       23.19       19.18      5.89 o 
  14   2   6        9.03       11.06      6.01 o 
  15   2   6       10.18       12.22     10.18 o 
   1   3   6       74.02       87.78      3.69 o 
   2   3   6     2297.29     2542.61     46.45 o 
   3   3   6       16.44       20.51      2.25 o 
   4   3   6      119.98      129.15      4.58 o 
   5   3   6        1.42        2.24      2.85 o 
   6   3   6       41.80       35.63      2.93 o 
   7   3   6       48.32       55.17      4.37 o 
   8   3   6        1.77        5.63      2.65 o 
   9   3   6       18.65       22.54      4.19 o 
  10   3   6       16.45       12.56      4.21 o 
  11   3   6       46.08       38.71      5.32 o 
  12   3   6       19.69       38.08      6.26 o 
  13   3   6        6.31       10.32      5.94 o 
  14   3   6       17.93       14.84      7.24 o 
  15   3   6        0.06       -1.72      6.08 o 
   0   4   6       61.46       77.19      6.31 o 
   1   4   6        1.71        3.27      2.04 o 
   2   4   6      307.84      314.40     11.62 o 
   3   4   6       14.44       34.98      7.42 o 
   4   4   6      339.68      308.15      9.12 o 
   5   4   6        9.29       17.44      2.61 o 
   6   4   6       45.74       61.79      5.08 o 
   7   4   6       23.37       25.04      4.06 o 
   8   4   6      292.49      285.25     11.41 o 
   9   4   6       50.46       54.85      8.21 o 
  10   4   6        1.16        9.74      9.41 o 
  11   4   6        4.44       -2.43      4.18 o 
  12   4   6       64.12       57.41     10.18 o 
  13   4   6        6.79       11.46      7.17 o 
  14   4   6        3.90       -5.02      8.75 o 
   1   5   6       45.48       49.11      4.49 o 
   2   5   6        3.03        1.46      2.79 o 
   3   5   6       33.51       50.75      4.82 o 
   4   5   6      308.26      282.65     10.09 o 
   5   5   6       34.01       26.55      4.44 o 
   6   5   6      199.02      197.18     10.25 o 
   7   5   6       20.73       23.19      4.50 o 
   8   5   6       19.10       24.04      6.19 o 
   9   5   6       12.43       23.73      6.32 o 
  10   5   6        0.25       -0.82      4.14 o 
  11   5   6       22.24       26.28      8.20 o 
  12   5   6        1.24        6.04      5.47 o 
  13   5   6        0.53       -2.44      7.57 o 
   0   6   6        4.74       14.63      7.28 o 
   1   6   6      178.46      166.00      8.31 o 
   2   6   6       37.87       37.53      4.70 o 
   3   6   6      208.72      215.16     11.42 o 
   4   6   6        1.52       -1.06      2.84 o 
   5   6   6        5.86        6.34      4.13 o 
   6   6   6       54.85       63.60      6.65 o 
   7   6   6       50.93       47.50      6.83 o 
   8   6   6        2.77        0.57      3.89 o 
   9   6   6        8.31       14.50      6.40 o 
  10   6   6        4.77        6.17      6.42 o 
  11   6   6        0.72        0.32      7.13 o 
  12   6   6        0.32        0.64      6.27 o 
   1   7   6      151.12      146.11     12.07 o 
   2   7   6      187.02      181.07     12.44 o 
   3   7   6       25.82       31.39      5.61 o 
   4   7   6       14.37       20.41      5.20 o 
   5   7   6       72.63       61.35      7.55 o 
   6   7   6       33.04       34.58      6.74 o 
   7   7   6        9.65       12.79      5.52 o 
   8   7   6        2.01        8.38      8.61 o 
   9   7   6        1.91        3.05      8.23 o 
  10   7   6        0.00       15.94     10.51 o 
   0   8   6       78.93       72.28     16.35 o 
   1   8   6        0.85       -5.95      5.95 o 
   2   8   6        0.41       -3.59      4.85 o 
   3   8   6       30.95       46.67      7.98 o 
   4   8   6       31.36       34.61      9.29 o 
   5   8   6       16.19       19.82      9.70 o 
   6   8   6        0.46        0.81      7.72 o 
   7   8   6        1.79       -8.11      8.11 o 
   8   8   6        7.06       12.11     10.57 o 
   1   9   6       11.37        5.35      8.19 o 
   2   9   6       33.01       28.38     13.58 o 
   3   9   6        4.85       10.31     14.00 o 
   4   9   6        2.99       -4.95     10.25 o 
   1   1   7       71.25       73.53      2.70 o 
   2   1   7       15.65       12.91      2.72 o 
   3   1   7      441.27      459.25      9.88 o 
   4   1   7       98.57      108.72      3.25 o 
   5   1   7      418.18      467.82      9.44 o 
   6   1   7      117.37      116.37      4.28 o 
   7   1   7       11.64       14.20      2.60 o 
   8   1   7      107.86      111.21      7.16 o 
   9   1   7       77.95       96.44      6.19 o 
  10   1   7        9.60       12.01      5.52 o 
  11   1   7        2.40        5.14      4.08 o 
  12   1   7        3.14       16.00      4.96 o 
  13   1   7        0.00        2.11      4.63 o 
  14   1   7       12.59       15.11      6.23 o 
  15   1   7        4.83        6.98      7.48 o 
  16   1   7       10.45       12.34     10.99 o 
   0   2   7      194.59      200.93      6.22 o 
   1   2   7     1036.38     1082.37     16.24 o 
   2   2   7       13.16       24.67      3.46 o 
   3   2   7        7.74       12.04      2.70 o 
   4   2   7       77.92       88.82      2.90 o 
   5   2   7     2173.74     2265.73     34.07 o 
   6   2   7      153.80      154.10      5.86 o 
   7   2   7       99.24       90.22      5.81 o 
   8   2   7      107.53       94.53      7.42 o 
   9   2   7        9.93       22.77      3.74 o 
  10   2   7        2.69        0.89      2.69 o 
  11   2   7        6.28       11.29      3.97 o 
  12   2   7       10.51        9.65      4.86 o 
  13   2   7        7.63        9.00      4.93 o 
  14   2   7        0.42       -1.19      4.86 o 
  15   2   7        0.25       -0.60      6.90 o 
   1   3   7      452.71      459.31      9.02 o 
   2   3   7     2575.51     2629.17     48.06 o 
   3   3   7        3.11        6.19      2.14 o 
   4   3   7      185.78      181.92      5.78 o 
   5   3   7        0.39       -0.91      1.53 o 
   6   3   7      355.39      376.74      9.50 o 
   7   3   7        0.32        0.11      2.74 o 
   8   3   7        2.26        8.05      2.84 o 
   9   3   7       47.05       53.46      4.44 o 
  10   3   7        0.00       -2.12      2.99 o 
  11   3   7       19.71       28.74      5.33 o 
  12   3   7        4.86        6.59      4.27 o 
  13   3   7        0.03        0.21      4.90 o 
  14   3   7        0.84       -6.43      6.43 o 
  15   3   7        4.79       15.77      8.28 o 
   0   4   7      383.25      363.40     11.63 o 
   1   4   7      116.65      102.91      3.97 o 
   2   4   7        4.16        4.34      2.73 o 
   3   4   7       35.84       52.73      5.45 o 
   4   4   7       29.36       27.54      3.21 o 
   5   4   7       35.36       34.30      3.30 o 
   6   4   7      166.23      158.95      7.86 o 
   7   4   7      102.36       98.84      6.61 o 
   8   4   7       19.01       13.76      3.64 o 
   9   4   7       46.61       58.95      8.05 o 
  10   4   7       12.44       26.89      5.64 o 
  11   4   7       18.39       12.69      5.82 o 
  12   4   7       22.16       19.62      7.36 o 
  13   4   7        4.88        4.35      6.19 o 
  14   4   7        4.59        1.91      6.61 o 
   1   5   7       82.71       95.63      8.06 o 
   2   5   7        9.18       21.59      3.91 o 
   3   5   7       12.95       10.30      3.48 o 
   4   5   7      118.31      121.03      7.07 o 
   5   5   7       77.41       71.46      6.23 o 
   6   5   7      100.88      108.35      7.09 o 
   7   5   7        1.73        0.47      2.78 o 
   8   5   7        5.97        6.31      3.81 o 
   9   5   7       24.97       20.72      6.17 o 
  10   5   7       72.35       67.95      9.61 o 
  11   5   7        7.59        3.53      5.97 o 
  12   5   7        0.01        2.26      6.24 o 
  13   5   7        0.01        0.62      6.38 o 
   0   6   7       47.40       72.19      9.11 o 
   1   6   7      122.71      122.86      7.30 o 
   2   6   7       19.84       16.90      3.93 o 
   3   6   7      130.15      131.84      8.14 o 
   4   6   7        1.64        3.35      3.17 o 
   5   6   7       57.99       61.48      6.72 o 
   6   6   7       27.06       23.30      5.12 o 
   7   6   7        8.17        4.97      4.13 o 
   8   6   7        6.93        6.72      5.26 o 
   9   6   7        8.23       10.79      7.13 o 
  10   6   7        1.68       21.74     10.19 o 
  11   6   7        0.09        5.78      7.46 o 
  12   6   7        0.05       -2.92      6.94 o 
   1   7   7      109.29      139.79     13.10 o 
   2   7   7        0.78       10.55      5.85 o 
   3   7   7       11.02       10.06      4.10 o 
   4   7   7        7.25        0.46      3.22 o 
   5   7   7        0.39        1.52      4.32 o 
   6   7   7        1.23        4.32      4.47 o 
   7   7   7        0.50        3.09      5.92 o 
   8   7   7        1.40        6.61      6.83 o 
   9   7   7        0.78        8.32      9.71 o 
  10   7   7        5.09        1.52      7.44 o 
   0   8   7      106.38       85.15     15.34 o 
   1   8   7       31.80       31.78      8.23 o 
   2   8   7        0.05       -0.82      4.33 o 
   3   8   7        0.53       -0.74      4.81 o 
   4   8   7       40.06       25.39      8.75 o 
   5   8   7       28.90       35.87     13.14 o 
   6   8   7        0.00        5.92      9.26 o 
   7   8   7        0.12        6.10      8.15 o 
   8   8   7       14.90        5.90      9.43 o 
   1   9   7        0.60       -3.01      8.62 o 
   2   9   7        0.53        3.20      9.23 o 
   3   9   7        0.80        9.74     15.15 o 
   4   9   7        0.69        6.33     10.05 o 
   0   0   8     6034.75     6550.73    169.37 o 
   1   0   8      159.20      144.26      7.36 o 
   2   0   8     1049.25     1097.20     21.89 o 
   3   0   8       45.33       51.89      4.16 o 
   4   0   8      391.14      414.77     13.48 o 
   5   0   8      244.90      296.39     10.83 o 
   6   0   8       16.12        6.12      2.95 o 
   7   0   8       40.62       58.98      7.91 o 
   8   0   8      261.68      300.72     13.40 o 
   9   0   8       14.28       15.21      4.62 o 
  10   0   8       37.72       36.44      5.70 o 
  11   0   8      118.74      109.14      8.88 o 
  12   0   8      116.68      124.70     13.83 o 
  13   0   8        0.00        3.00      7.90 o 
  14   0   8        2.75        3.45      7.59 o 
  15   0   8        3.10       -0.46     12.38 o 
  16   0   8       13.24       31.27     16.47 o 
   1   1   8        0.22       12.97      3.15 o 
   2   1   8      220.00      210.85      6.91 o 
   3   1   8      242.94      278.12      7.34 o 
   4   1   8        0.34        0.05      1.71 o 
   5   1   8       54.40       50.15      2.70 o 
   6   1   8      287.05      314.15      8.02 o 
   7   1   8       33.65       42.00      3.33 o 
   8   1   8       51.43       59.33      4.08 o 
   9   1   8       93.16       94.07      6.49 o 
  10   1   8        2.20        5.53      4.07 o 
  11   1   8        0.58        0.11      4.24 o 
  12   1   8        4.01        8.20      3.63 o 
  13   1   8        0.04       -3.21      4.85 o 
  14   1   8        0.78       -2.68      5.06 o 
  15   1   8        2.75       -6.40      8.39 o 
   0   2   8       81.17       88.80      4.35 o 
   1   2   8      461.95      466.20     11.02 o 
   2   2   8       41.70       58.82      2.92 o 
   3   2   8      478.23      501.48      8.19 o 
   4   2   8       22.89       22.06      1.63 o 
   5   2   8      350.63      349.55      7.23 o 
   6   2   8       11.29       16.10      5.38 o 
   7   2   8       72.08       74.33      5.22 o 
   8   2   8       18.81       36.21      4.19 o 
   9   2   8        2.48       10.34      5.97 o 
  10   2   8        1.93        4.06      3.31 o 
  11   2   8        3.31        4.76      3.17 o 
  12   2   8       13.23        8.54      4.43 o 
  13   2   8        5.34       10.49      5.75 o 
  14   2   8       10.64        7.46      6.82 o 
  15   2   8        0.48       -0.12      6.98 o 
   1   3   8      123.18      104.80      3.16 o 
   2   3   8      222.68      243.36      7.48 o 
   3   3   8        0.14        9.45      3.33 o 
   4   3   8        0.07       -0.75      3.10 o 
   5   3   8      117.39      118.64      6.29 o 
   6   3   8       94.55       92.77      6.26 o 
   7   3   8        9.91       21.18      4.17 o 
   8   3   8       71.30       76.13      5.16 o 
   9   3   8       54.95       57.14      4.96 o 
  10   3   8       70.77       64.74      5.20 o 
  11   3   8        1.47       23.57      7.38 o 
  12   3   8        0.23        4.39      5.28 o 
  13   3   8        0.94       -2.63      6.49 o 
  14   3   8       16.24       16.69      8.06 o 
  15   3   8        3.38        7.44      7.90 o 
   0   4   8      694.00      756.02     29.34 o 
   1   4   8       22.75       48.51      4.68 o 
   2   4   8      145.21      166.20      6.75 o 
   3   4   8        0.41       -0.42      2.11 o 
   4   4   8      102.13      109.07      5.48 o 
   5   4   8      112.27      110.28      6.26 o 
   6   4   8       34.12       39.23      4.49 o 
   7   4   8       14.83       10.83      3.57 o 
   8   4   8        2.87        1.99      3.90 o 
   9   4   8       62.67       56.16      5.60 o 
  10   4   8        5.85        6.99      4.95 o 
  11   4   8       18.44        8.29      5.27 o 
  12   4   8        3.32       13.00      6.97 o 
  13   4   8       10.35        4.36      6.94 o 
  14   4   8        0.75       -1.12      6.17 o 
   1   5   8       79.20       92.00      5.82 o 
   2   5   8       78.37       78.51      6.05 o 
   3   5   8        7.73        8.16      3.19 o 
   4   5   8      340.64      347.42     12.59 o 
   5   5   8       35.44       37.60      5.45 o 
   6   5   8      143.65      136.44      8.43 o 
   7   5   8       73.28       68.92      6.11 o 
   8   5   8       48.28       40.79      5.52 o 
   9   5   8        6.63       13.26      5.86 o 
  10   5   8        6.56        1.21      4.68 o 
  11   5   8        3.90       -0.48      5.09 o 
  12   5   8        1.83       -5.95      6.23 o 
  13   5   8       12.84       19.64      9.49 o 
   0   6   8      112.45       94.19     10.72 o 
   1   6   8       60.75       65.22      6.81 o 
   2   6   8       41.26       47.60      5.19 o 
   3   6   8      120.17      108.35      7.51 o 
   4   6   8        4.27        2.25      3.36 o 
   5   6   8        7.36       16.06      4.90 o 
   6   6   8        2.75       14.00      5.14 o 
   7   6   8       10.35       11.63      4.48 o 
   8   6   8        2.71        3.20      5.07 o 
   9   6   8       10.13       18.02      6.99 o 
  10   6   8        0.27        8.06      6.54 o 
  11   6   8        1.92       -1.38      6.48 o 
  12   6   8        0.63        2.34      8.69 o 
   1   7   8      123.53      122.85     10.29 o 
   2   7   8       46.17       52.02      7.15 o 
   3   7   8       15.21        5.53      4.54 o 
   4   7   8        3.04       13.66      4.64 o 
   5   7   8       70.03       60.86      7.75 o 
   6   7   8        3.68        5.12      4.57 o 
   7   7   8        2.30        2.66      5.75 o 
   8   7   8        6.82        2.55      8.78 o 
   9   7   8        5.11        0.66      6.39 o 
  10   7   8        0.93       10.72      9.79 o 
   0   8   8        0.03        2.41      7.28 o 
   1   8   8        4.52       12.14      5.94 o 
   2   8   8        2.43        1.92      4.86 o 
   3   8   8       25.13       22.77      7.77 o 
   4   8   8        0.08        0.28      5.74 o 
   5   8   8       14.51       14.07      8.56 o 
   6   8   8        0.25       -1.88      7.35 o 
   7   8   8        5.71       -1.80      7.54 o 
   8   8   8        2.99       -2.01      7.49 o 
   1   9   8        0.02       23.99     10.85 o 
   2   9   8        1.15       -9.73     10.02 o 
   3   9   8        5.20        9.91      9.10 o 
   1   1   9      683.00      723.03     12.26 o 
   2   1   9       54.13       45.28      2.88 o 
   3   1   9      154.02      143.88      5.02 o 
   4   1   9      137.60      132.86      4.50 o 
   5   1   9        2.06        0.91      1.37 o 
   6   1   9      115.18      111.97      4.48 o 
   7   1   9       14.90       13.45      2.45 o 
   8   1   9        0.57       -2.72      2.72 o 
   9   1   9       38.02       37.17      4.01 o 
  10   1   9        2.06        4.82      2.99 o 
  11   1   9        1.75        1.52      3.29 o 
  12   1   9        3.73       11.41      4.63 o 
  13   1   9        4.93        7.92      5.81 o 
  14   1   9        0.00        5.12      6.98 o 
  15   1   9        1.65       -0.08      7.04 o 
   0   2   9     6707.89     7409.48    154.39 o 
   1   2   9      177.79      206.26      5.49 o 
   2   2   9      241.82      246.30      5.00 o 
   3   2   9      429.73      473.06     11.92 o 
   4   2   9     1031.08     1140.08     23.30 o 
   5   2   9      579.57      578.62     10.96 o 
   6   2   9       76.61       76.59      4.22 o 
   7   2   9        2.84        3.64      2.54 o 
   8   2   9       12.55        5.92      2.52 o 
   9   2   9        0.40        3.41      3.16 o 
  10   2   9       26.12       15.91      5.02 o 
  11   2   9        8.53       10.21      3.93 o 
  12   2   9       10.02        7.53      5.20 o 
  13   2   9        8.86        2.06      4.60 o 
  14   2   9        8.96        5.96      6.64 o 
  15   2   9        0.00       -3.83      8.26 o 
   1   3   9       63.40       72.64      3.91 o 
   2   3   9      401.70      486.75     12.34 o 
   3   3   9      244.63      267.32      7.61 o 
   4   3   9      694.13      716.28     15.93 o 
   5   3   9       74.99       64.44      3.70 o 
   6   3   9       11.39       11.37      2.40 o 
   7   3   9       60.34       55.32      3.86 o 
   8   3   9       47.24       42.95      3.99 o 
   9   3   9       35.85       43.83      5.13 o 
  10   3   9       28.51       38.53      5.97 o 
  11   3   9        1.54        4.25      5.56 o 
  12   3   9        4.30       19.28      6.92 o 
  13   3   9        5.66        3.32      5.22 o 
  14   3   9        0.25        4.71      6.80 o 
  15   3   9        1.37      -13.38     13.38 o 
   0   4   9      709.31      775.15     24.83 o 
   1   4   9       34.07       30.19      3.52 o 
   2   4   9       66.54       58.91      4.31 o 
   3   4   9        8.69       23.69      5.95 o 
   4   4   9      109.63      114.62      8.11 o 
   5   4   9       13.11       12.83      2.89 o 
   6   4   9      121.58      104.98      6.42 o 
   7   4   9      104.16      101.52      6.22 o 
   8   4   9       12.67       16.46      4.51 o 
   9   4   9        4.05       22.27      8.71 o 
  10   4   9       16.42        9.62      5.63 o 
  11   4   9       30.81       44.82      8.34 o 
  12   4   9        1.01       -5.89      5.89 o 
  13   4   9        0.67        3.37      6.14 o 
  14   4   9        0.01       10.14      8.84 o 
   1   5   9        1.64        2.91      2.70 o 
   2   5   9       21.49       19.64      3.47 o 
   3   5   9        0.14        2.29      3.06 o 
   4   5   9       79.39       83.94      5.81 o 
   5   5   9        1.69        0.63      3.14 o 
   6   5   9        1.20        3.89      4.99 o 
   7   5   9        4.05       11.38      4.87 o 
   8   5   9        4.86       13.51      5.08 o 
   9   5   9        5.89        2.59      4.63 o 
  10   5   9        9.57       10.07      5.91 o 
  11   5   9        0.06        4.25      6.43 o 
  12   5   9        1.13        3.95      6.16 o 
  13   5   9        0.07       -0.35      5.96 o 
   0   6   9        0.54       21.39      7.39 o 
   1   6   9       14.51       15.70      4.51 o 
   2   6   9        0.34        6.77      3.33 o 
   3   6   9        0.01       -0.89      3.15 o 
   4   6   9       12.87       23.80      5.87 o 
   5   6   9        1.41        4.97      3.93 o 
   6   6   9        9.04        5.78      5.14 o 
   7   6   9       16.05       16.96      5.43 o 
   8   6   9       31.00       42.76      8.74 o 
   9   6   9        2.22       -2.20      4.92 o 
  10   6   9        3.66        1.04      4.78 o 
  11   6   9        7.44        9.27      6.95 o 
   1   7   9       11.92       16.69      5.41 o 
   2   7   9       82.23       86.41      8.63 o 
   3   7   9        1.64        4.31      4.44 o 
   4   7   9        3.93       15.17      5.83 o 
   5   7   9        2.67        5.74      5.03 o 
   6   7   9       72.16       61.90      8.34 o 
   7   7   9        0.00       -5.19      5.99 o 
   8   7   9        0.23       12.12     10.53 o 
   9   7   9        4.67        4.86      6.67 o 
  10   7   9        3.66        4.69      8.45 o 
   0   8   9        1.65        4.17      7.35 o 
   1   8   9        0.69        6.07      5.31 o 
   2   8   9        0.00       -2.49      5.74 o 
   3   8   9        5.10       11.67      7.10 o 
   4   8   9        4.01       13.60      7.67 o 
   5   8   9        2.47       -4.48      7.60 o 
   6   8   9        7.35       13.42      9.18 o 
   7   8   9        7.82       -2.33      8.59 o 
   1   9   9        0.25       -4.29      8.90 o 
   2   9   9        0.93        6.73      8.76 o 
   0   0  10     7507.04     7889.46    224.15 o 
   1   0  10      291.25      261.42      8.61 o 
   2   0  10     1400.37     1548.84     33.70 o 
   3   0  10        5.38        4.66      2.23 o 
   4   0  10     1168.12     1146.02     26.88 o 
   5   0  10     1252.07     1189.91     29.38 o 
   6   0  10      106.54      102.88      7.15 o 
   7   0  10      519.20      515.56     25.22 o 
   8   0  10      110.36      119.15      8.28 o 
   9   0  10        5.87        3.91      4.13 o 
  10   0  10       11.63       21.79      5.04 o 
  11   0  10       15.12       14.87      6.77 o 
  12   0  10        0.02        1.33      5.61 o 
  13   0  10        2.86       14.12      7.55 o 
  14   0  10        3.50       -0.48      8.63 o 
  15   0  10        0.01        8.95     14.68 o 
   1   1  10       37.52       46.71      3.27 o 
   2   1  10     1947.54     2044.69     40.22 o 
   3   1  10      655.59      726.06     14.99 o 
   4   1  10        1.59        1.29      2.11 o 
   5   1  10      156.14      165.60      6.76 o 
   6   1  10       18.75       34.33      4.02 o 
   7   1  10      120.90      145.24      5.65 o 
   8   1  10       17.82       24.76      4.48 o 
   9   1  10       88.91       94.70      5.29 o 
  10   1  10        0.32        9.56      3.80 o 
  11   1  10        1.14       11.63      4.24 o 
  12   1  10       29.10       30.19      5.43 o 
  13   1  10        8.02        7.66      5.21 o 
  14   1  10        0.35        3.31      6.08 o 
  15   1  10        1.04       14.02     11.06 o 
   0   2  10      241.73      219.84     12.42 o 
   1   2  10        2.30        2.43      2.10 o 
   2   2  10      295.95      282.86      8.14 o 
   3   2  10       83.11       79.37      3.94 o 
   4   2  10      187.29      189.97      6.21 o 
   5   2  10       13.20       25.36      6.18 o 
   6   2  10        1.87        0.80      2.34 o 
   7   2  10       89.12       93.83      4.93 o 
   8   2  10       17.33       26.12      4.30 o 
   9   2  10        6.00       -0.52      2.77 o 
  10   2  10       11.17       13.14      4.14 o 
  11   2  10        9.42       19.34      5.48 o 
  12   2  10        6.63        5.98      4.48 o 
  13   2  10        6.45       14.75      6.60 o 
  14   2  10        0.00        7.11      6.78 o 
  15   2  10        0.01       -7.51      9.50 o 
   1   3  10       35.94       37.37      3.72 o 
   2   3  10      313.91      325.86      9.45 o 
   3   3  10       22.65       33.14      6.39 o 
   4   3  10        0.02        2.21      2.21 o 
   5   3  10       60.56       63.06      5.05 o 
   6   3  10        0.05        5.08      3.78 o 
   7   3  10      114.59      101.51      7.58 o 
   8   3  10       78.82       79.24      7.31 o 
   9   3  10        1.64        8.18      6.79 o 
  10   3  10       17.77       25.57      5.30 o 
  11   3  10       39.92       31.87      7.32 o 
  12   3  10       11.78        8.05      5.97 o 
  13   3  10        0.56        7.23      5.88 o 
  14   3  10        0.16        8.73      7.57 o 
   0   4  10       86.73       97.42      9.06 o 
   1   4  10        8.53       12.53      3.53 o 
   2   4  10       30.28       46.38      4.53 o 
   3   4  10      253.90      243.47      9.88 o 
   4   4  10       21.79       40.22      4.22 o 
   5   4  10      175.57      189.36      8.76 o 
   6   4  10       41.31       46.38      6.03 o 
   7   4  10        0.91        7.99      5.03 o 
   8   4  10        6.29       14.29      4.39 o 
   9   4  10        6.39        5.59      4.52 o 
  10   4  10       15.76       18.27      6.33 o 
  11   4  10        9.23        9.30      5.95 o 
  12   4  10        1.92        6.56      6.51 o 
  13   4  10        1.67       -7.58      7.58 o 
  14   4  10        2.27        9.58      7.88 o 
   1   5  10      404.46      421.59     14.97 o 
   2   5  10      184.92      202.17      9.05 o 
   3   5  10        1.43        9.41      3.34 o 
   4   5  10       19.62       21.32      4.47 o 
   5   5  10        6.31        9.90      4.06 o 
   6   5  10       81.23       89.42      8.26 o 
   7   5  10       22.30       25.52      5.79 o 
   8   5  10        0.03        4.11      5.05 o 
   9   5  10       33.30       25.39      6.99 o 
  10   5  10       36.54       25.52      7.32 o 
  11   5  10        5.97       15.70      9.89 o 
  12   5  10        0.03       -5.96      7.56 o 
  13   5  10        2.96       -0.24      5.45 o 
   0   6  10        0.35        7.08      6.95 o 
   1   6  10       71.73       68.68      7.04 o 
   2   6  10       22.33       21.67      5.80 o 
   3   6  10      121.79      124.08      7.89 o 
   4   6  10       25.22       20.60      4.72 o 
   5   6  10        0.23       10.64      5.04 o 
   6   6  10        8.94       20.14      7.09 o 
   7   6  10        2.08       10.27      6.13 o 
   8   6  10       31.85       32.43      7.90 o 
   9   6  10        4.37        5.15      5.63 o 
  10   6  10        0.84       -6.69      6.95 o 
  11   6  10        1.53       -0.26      5.01 o 
   1   7  10       18.14       14.55      5.28 o 
   2   7  10        2.50        8.63      4.97 o 
   3   7  10       13.09       12.23      4.85 o 
   4   7  10        0.07        5.59      5.73 o 
   5   7  10       31.70       31.06      7.97 o 
   6   7  10       22.46       18.50      7.37 o 
   7   7  10       25.01       20.10      7.45 o 
   8   7  10        0.26       12.14      8.26 o 
   9   7  10        4.38        4.06      7.27 o 
   0   8  10        4.08        0.54      6.92 o 
   1   8  10        0.86       -1.74      5.13 o 
   2   8  10        1.38       13.06      6.56 o 
   3   8  10        5.12       14.33      6.63 o 
   4   8  10        6.03       -1.21      6.15 o 
   5   8  10        8.13       13.63      8.09 o 
   6   8  10        3.40       -2.38      8.19 o 
   7   8  10        0.38       -1.78      7.65 o 
   1   9  10        0.33       10.02     13.84 o 
   1   1  11     1663.14     1927.18     31.98 o 
   2   1  11     4599.25     4967.52     97.46 o 
   3   1  11      245.46      274.62     15.39 o 
   4   1  11      152.72      164.37      6.18 o 
   5   1  11        0.13        3.24      3.33 o 
   6   1  11       49.41       46.75      3.91 o 
   7   1  11       32.00       30.38      3.78 o 
   8   1  11       42.74       47.18      3.96 o 
   9   1  11       42.42       39.39      3.89 o 
  10   1  11        7.39       12.82      4.24 o 
  11   1  11        1.92        5.28      4.20 o 
  12   1  11       51.81       50.17      6.64 o 
  13   1  11        3.92       13.29      8.93 o 
  14   1  11        7.92        5.68      6.61 o 
  15   1  11        2.21        4.27      8.78 o 
   0   2  11      329.32      356.43     11.16 o 
   1   2  11       23.39       34.09      4.08 o 
   2   2  11      482.20      528.16     13.13 o 
   3   2  11       81.93       84.34      5.66 o 
   4   2  11       45.49       52.84      6.06 o 
   5   2  11       66.81       66.22      4.20 o 
   6   2  11       37.89       53.60      3.95 o 
   7   2  11       74.19       81.63      4.93 o 
   8   2  11        0.19        1.84      2.85 o 
   9   2  11       44.62       42.21      5.22 o 
  10   2  11        3.79        8.10      4.14 o 
  11   2  11        2.83        7.88      4.53 o 
  12   2  11        4.20        5.78      4.33 o 
  13   2  11        5.73       -1.32      5.55 o 
  14   2  11        2.75       -1.90      7.07 o 
  15   2  11        0.00        5.11      8.41 o 
   1   3  11        2.79       -1.60      1.91 o 
   2   3  11      852.92      869.94     34.23 o 
   3   3  11       23.99       23.14      3.85 o 
   4   3  11       34.60       48.33      4.36 o 
   5   3  11       18.97       19.17      3.86 o 
   6   3  11       16.29       16.78      3.54 o 
   7   3  11       48.60       48.86      6.09 o 
   8   3  11        3.57       -1.38      3.89 o 
   9   3  11        2.29       -1.07      3.92 o 
  10   3  11        5.22       14.51      6.14 o 
  11   3  11        0.07        1.46      3.65 o 
  12   3  11        0.25        5.11      5.92 o 
  13   3  11        4.00        4.29      6.04 o 
  14   3  11        0.47       -7.10      8.07 o 
   0   4  11       22.51       31.34      6.12 o 
   1   4  11       43.48       49.66      4.39 o 
   2   4  11      499.55      479.83     13.88 o 
   3   4  11      100.58      110.73      6.61 o 
   4   4  11       43.16       39.51      4.60 o 
   5   4  11       45.54       45.48      4.77 o 
   6   4  11      190.97      211.24     11.36 o 
   7   4  11        3.65       13.02      4.88 o 
   8   4  11       90.32       79.27      7.59 o 
   9   4  11        3.94        2.52      3.71 o 
  10   4  11        1.10        2.99      4.93 o 
  11   4  11        2.26        3.49      5.63 o 
  12   4  11        1.47       15.23      6.93 o 
  13   4  11        0.16        2.62      6.07 o 
   1   5  11      123.42      125.45      7.03 o 
   2   5  11        0.03        5.95      3.19 o 
   3   5  11       42.71       44.80      4.94 o 
   4   5  11        3.99        8.62      3.18 o 
   5   5  11       73.03       84.33      8.08 o 
   6   5  11        1.04        3.29      5.10 o 
   7   5  11        0.39        1.84      3.93 o 
   8   5  11       71.74       59.46      7.73 o 
   9   5  11       14.01       14.19      7.08 o 
  10   5  11        5.97        2.67      5.91 o 
  11   5  11        3.77        6.74      6.13 o 
  12   5  11        0.96       -0.56      5.69 o 
   0   6  11      107.13      109.99     13.24 o 
   1   6  11       43.66       38.60      5.08 o 
   2   6  11       19.44       27.07      5.59 o 
   3   6  11       61.35       74.54      6.76 o 
   4   6  11      259.17      254.69     12.02 o 
   5   6  11        8.54        6.72      4.98 o 
   6   6  11       64.89       59.25      8.00 o 
   7   6  11       44.49       40.59      7.73 o 
   8   6  11       28.78       36.67      8.77 o 
   9   6  11        2.04       13.99      6.77 o 
  10   6  11        1.00        2.72      5.96 o 
  11   6  11        0.86       -3.21      6.52 o 
   1   7  11        0.25        1.14      4.11 o 
   2   7  11        6.58       14.01      5.47 o 
   3   7  11       10.57       11.25      5.65 o 
   4   7  11        1.65        6.94      5.74 o 
   5   7  11        2.67       14.57      6.72 o 
   6   7  11        0.03        1.25      5.26 o 
   7   7  11        9.34       -0.66      5.62 o 
   8   7  11       17.74        8.74      7.51 o 
   9   7  11        0.24       14.73     11.23 o 
   0   8  11       11.05        3.18      7.30 o 
   1   8  11        0.28        8.44      6.20 o 
   2   8  11        1.00        1.38      5.35 o 
   3   8  11        6.76       13.80      7.17 o 
   4   8  11        8.00        9.83      7.46 o 
   5   8  11        1.30       11.33      8.48 o 
   6   8  11        3.88        5.06      9.45 o 
   0   0  12      992.07     1174.14     79.74 o 
   1   0  12     2506.36     2786.78     69.91 o 
   2   0  12       32.65       39.37      3.53 o 
   3   0  12      466.32      514.76     13.96 o 
   4   0  12      255.11      232.90      8.43 o 
   5   0  12     1095.91     1106.03     48.49 o 
   6   0  12      519.45      483.01     20.97 o 
   7   0  12       89.96       68.83      8.02 o 
   8   0  12      110.28      103.04      9.12 o 
   9   0  12       89.41       83.72      8.10 o 
  10   0  12        0.05        6.84      4.69 o 
  11   0  12        2.39       12.84     11.36 o 
  12   0  12        3.36        6.02      6.96 o 
  13   0  12        9.92       -4.14      7.18 o 
  14   0  12       33.87       14.93     13.17 o 
  15   0  12        3.52        1.19     17.02 o 
   1   1  12       67.09       59.48      3.53 o 
   2   1  12      141.73      113.84      5.91 o 
   3   1  12      131.92      136.62      6.27 o 
   4   1  12      184.20      187.02      8.59 o 
   5   1  12      288.91      270.35     12.84 o 
   6   1  12        8.13       20.62      3.38 o 
   7   1  12       11.83       26.97      5.63 o 
   8   1  12        0.86        7.08      4.27 o 
   9   1  12      120.65      138.12      7.72 o 
  10   1  12       62.21       63.45      6.38 o 
  11   1  12       24.08       23.39      5.28 o 
  12   1  12        0.04        0.29      4.22 o 
  13   1  12        0.53       -1.00      5.16 o 
  14   1  12        2.57        6.84      7.74 o 
  15   1  12        0.01       -3.51      8.59 o 
   0   2  12      708.14      711.81     19.91 o 
   1   2  12       28.16       24.09      2.69 o 
   2   2  12      434.27      439.52     12.19 o 
   3   2  12      126.36      123.74      5.28 o 
   4   2  12        0.55        3.68      2.41 o 
   5   2  12       38.88       54.47      4.61 o 
   6   2  12       10.53        9.76      3.45 o 
   7   2  12        5.06        1.05      2.64 o 
   8   2  12       24.77       34.23      4.32 o 
   9   2  12      116.27      109.20      7.47 o 
  10   2  12        0.72       12.94      6.20 o 
  11   2  12        1.23       -2.04      3.73 o 
  12   2  12       28.24       26.83      6.71 o 
  13   2  12        9.78       15.46      8.46 o 
  14   2  12        3.76        5.43      7.71 o 
   1   3  12       97.75      102.02      6.54 o 
   2   3  12        7.40       15.08      3.81 o 
   3   3  12      410.70      452.03     14.70 o 
   4   3  12      326.85      302.67     11.66 o 
   5   3  12        4.32       10.52      3.47 o 
   6   3  12       38.49       40.07      4.29 o 
   7   3  12      170.06      159.96     10.26 o 
   8   3  12        8.60        7.05      4.29 o 
   9   3  12       52.10       59.45      8.34 o 
  10   3  12      108.38      108.85      9.53 o 
  11   3  12        1.11       -1.01      3.70 o 
  12   3  12       12.21        6.21      5.95 o 
  13   3  12        7.73       11.46      7.15 o 
  14   3  12        1.84       -0.50      6.77 o 
   0   4  12       74.80       77.28      5.73 o 
   1   4  12       24.32       26.08      3.62 o 
   2   4  12        1.88        3.16      3.47 o 
   3   4  12      255.62      247.38     12.21 o 
   4   4  12      264.49      267.49     11.35 o 
   5   4  12      192.56      178.77      8.78 o 
   6   4  12       47.90       58.05      6.78 o 
   7   4  12       30.75       26.23      5.79 o 
   8   4  12       49.47       45.91      6.78 o 
   9   4  12       36.30       47.24      7.09 o 
  10   4  12        8.10        3.24      5.21 o 
  11   4  12        5.13       12.94      6.42 o 
  12   4  12        0.00       -2.87      6.93 o 
  13   4  12        0.62        6.80      6.86 o 
   1   5  12      510.02      482.42     17.77 o 
   2   5  12        1.28        1.98      2.81 o 
   3   5  12      216.82      232.64     10.12 o 
   4   5  12       12.45       19.81      5.39 o 
   5   5  12       54.80       67.35      7.38 o 
   6   5  12       24.43       25.24      6.17 o 
   7   5  12       33.87       20.98      5.83 o 
   8   5  12        8.31        6.53      4.90 o 
   9   5  12       19.01       20.80      6.69 o 
  10   5  12        1.46        0.81      5.49 o 
  11   5  12        0.49        0.67      5.63 o 
  12   5  12        2.41        3.74      6.24 o 
   0   6  12       61.20       66.34     10.50 o 
   1   6  12       58.19       70.20      7.54 o 
   2   6  12        0.05        4.02      4.75 o 
   3   6  12       93.82       97.70      9.22 o 
   4   6  12       13.33        7.59      3.99 o 
   5   6  12       40.32       52.53      8.22 o 
   6   6  12        2.22        2.66      4.95 o 
   7   6  12        2.00       -3.24      4.91 o 
   8   6  12        0.11        2.60      5.03 o 
   9   6  12        8.21        8.06      6.37 o 
  10   6  12        0.08        2.60      5.60 o 
  11   6  12        0.63       -3.34      6.36 o 
   1   7  12        2.75       -3.47      4.60 o 
   2   7  12        2.35        7.29      5.62 o 
   3   7  12       79.72       76.87     11.72 o 
   4   7  12        3.75        1.52      4.99 o 
   5   7  12        7.31        8.63      6.20 o 
   6   7  12       15.84       23.83      7.98 o 
   7   7  12       36.16       26.77      9.42 o 
   8   7  12        2.85       -2.24      5.95 o 
   9   7  12        2.72        5.74      7.84 o 
   0   8  12        6.67        3.98      8.71 o 
   1   8  12        2.27        8.47      7.10 o 
   2   8  12        5.79       16.70      7.71 o 
   3   8  12        0.00       -4.93      6.29 o 
   4   8  12        2.60       12.64      6.94 o 
   5   8  12        0.97        5.17      7.70 o 
   6   8  12       15.66       12.09      8.63 o 
   1   1  13      169.31      176.73      5.41 o 
   2   1  13      706.22      740.60     18.73 o 
   3   1  13      165.26      171.77      7.31 o 
   4   1  13        9.46        9.31      6.28 o 
   5   1  13        2.84       15.63      6.75 o 
   6   1  13      412.66      420.07     17.46 o 
   7   1  13        0.01        0.02      2.87 o 
   8   1  13       44.80       46.83      4.58 o 
   9   1  13        0.07        0.57      3.25 o 
  10   1  13       60.74       62.60      6.58 o 
  11   1  13       80.02       91.67      8.15 o 
  12   1  13        0.30        8.77      5.44 o 
  13   1  13       11.16        5.45      5.71 o 
  14   1  13        0.06        0.80      6.64 o 
   0   2  13     1797.37     2001.77     59.19 o 
   1   2  13      109.75      122.19      8.65 o 
   2   2  13      126.86      153.99      6.82 o 
   3   2  13       33.14       35.64      3.63 o 
   4   2  13        3.12       18.39      4.30 o 
   5   2  13        1.38        1.14      2.28 o 
   6   2  13       64.98       65.65      4.84 o 
   7   2  13       33.29       24.81      4.26 o 
   8   2  13       22.24       37.82      5.17 o 
   9   2  13        7.21       13.75      5.33 o 
  10   2  13        8.81       19.03      4.61 o 
  11   2  13       62.09       58.84      7.77 o 
  12   2  13        7.93       17.85      7.54 o 
  13   2  13        2.27        4.06      7.53 o 
  14   2  13        0.04        1.44      6.64 o 
   1   3  13       18.81       20.94      3.08 o 
   2   3  13        0.02        4.04      3.82 o 
   3   3  13      114.45      104.14      6.85 o 
   4   3  13      144.84      159.84      9.36 o 
   5   3  13      266.20      243.27     10.83 o 
   6   3  13       64.16       66.73      6.61 o 
   7   3  13      128.01      112.01      9.06 o 
   8   3  13       50.59       49.97      6.90 o 
   9   3  13      109.77      126.59     10.12 o 
  10   3  13       49.38       45.60      7.64 o 
  11   3  13        9.34        9.60      5.48 o 
  12   3  13        2.91        5.72      6.17 o 
  13   3  13       12.08       18.15     14.02 o 
  14   3  13        0.00       10.57     11.19 o 
   0   4  13      209.47      206.49     15.00 o 
   1   4  13      137.52      119.17      5.87 o 
   2   4  13       19.42       33.33      4.60 o 
   3   4  13      117.57      124.70      8.73 o 
   4   4  13      310.22      302.22     12.70 o 
   5   4  13       69.05       62.04      5.58 o 
   6   4  13       32.64       38.44      6.29 o 
   7   4  13      169.84      164.42     11.10 o 
   8   4  13        1.06       13.02      5.43 o 
   9   4  13        0.28        8.00      5.18 o 
  10   4  13       35.30       38.20      8.97 o 
  11   4  13        2.86        6.09      6.55 o 
  12   4  13        0.09       -0.05      6.21 o 
  13   4  13        0.65       -3.38      6.90 o 
   1   5  13      468.49      498.88     20.43 o 
   2   5  13        4.69        8.47      3.39 o 
   3   5  13      123.64      126.54      8.47 o 
   4   5  13       66.04       60.87      7.28 o 
   5   5  13       94.39       87.58      8.82 o 
   6   5  13       14.45       39.03      7.58 o 
   7   5  13        4.55       -1.70      4.14 o 
   8   5  13        1.23       -4.90      4.90 o 
   9   5  13        6.84       11.34      6.23 o 
  10   5  13        3.57        9.76      6.42 o 
  11   5  13        3.70        2.55      6.07 o 
  12   5  13        1.22        2.63      6.36 o 
   0   6  13      410.62      441.18     30.84 o 
   1   6  13        1.00       17.63      6.31 o 
   2   6  13       50.80       60.13      8.09 o 
   3   6  13       67.02       81.52      8.25 o 
   4   6  13       65.85       58.93     10.11 o 
   5   6  13       93.78      106.81     10.57 o 
   6   6  13        6.36        8.70      5.38 o 
   7   6  13       12.14        8.87      5.29 o 
   8   6  13        3.74        4.14      5.55 o 
   9   6  13        9.21       10.41      6.50 o 
  10   6  13        3.52       11.79      7.85 o 
   1   7  13        3.05        7.60      5.60 o 
   2   7  13       15.66       24.03      6.49 o 
   3   7  13        1.73       15.96      8.71 o 
   4   7  13        2.27        7.87      6.50 o 
   5   7  13        0.07       19.33      7.56 o 
   6   7  13       29.44       21.61      7.86 o 
   7   7  13        0.48        0.72      5.60 o 
   8   7  13        0.18        2.86      6.32 o 
   0   8  13        8.03        0.62      7.22 o 
   1   8  13        0.12       -1.49      6.61 o 
   2   8  13        7.62        8.51      7.28 o 
   3   8  13        0.06        2.65      6.97 o 
   4   8  13        7.14       16.30      8.02 o 
   5   8  13        7.21       13.04      9.05 o 
   0   0  14       84.46       76.29      7.64 o 
   1   0  14        3.87        3.31      5.14 o 
   2   0  14       61.70       75.68     10.07 o 
   3   0  14       65.70       76.29      9.04 o 
   4   0  14     1211.23     1053.77     62.90 o 
   5   0  14      288.02      265.27     15.85 o 
   6   0  14       13.38       18.10      8.22 o 
   7   0  14      426.66      413.58     22.79 o 
   8   0  14      285.03      284.52     32.39 o 
   9   0  14       13.26       31.07      8.83 o 
  10   0  14        4.15       12.96      7.87 o 
  11   0  14        5.52        4.76      7.23 o 
  12   0  14        4.71        7.23      8.02 o 
  13   0  14        2.01       -8.80      8.95 o 
  14   0  14       14.39        8.98     11.41 o 
   1   1  14       61.44       71.98      3.86 o 
   2   1  14       35.41       70.74      6.21 o 
   3   1  14       33.39       39.53      4.19 o 
   4   1  14       37.13       51.21      4.50 o 
   5   1  14        1.58       -0.22      3.08 o 
   6   1  14      200.86      178.00      8.41 o 
   7   1  14       43.40       44.81      4.31 o 
   8   1  14      357.24      366.56     14.05 o 
   9   1  14       28.86       41.37      5.55 o 
  10   1  14       14.60       25.64      6.02 o 
  11   1  14        0.86       16.27      6.95 o 
  12   1  14        2.99        9.94      6.01 o 
  13   1  14       25.49       12.88      7.59 o 
  14   1  14        0.01       14.22      9.57 o 
   0   2  14        3.87        1.53      3.04 o 
   1   2  14       26.55       28.13      2.66 o 
   2   2  14      273.14      275.04      9.75 o 
   3   2  14       75.71       80.56      5.18 o 
   4   2  14       12.90       12.99      4.58 o 
   5   2  14      162.33      163.61      7.35 o 
   6   2  14        0.01       -0.41      2.16 o 
   7   2  14       51.33       51.89      4.68 o 
   8   2  14      316.86      314.02     12.97 o 
   9   2  14       48.64       42.36      5.13 o 
  10   2  14       85.16       76.47      8.36 o 
  11   2  14       37.14       39.71      7.88 o 
  12   2  14      155.03      157.94     14.77 o 
  13   2  14        2.79       -4.69      7.89 o 
  14   2  14        6.21        7.94      7.84 o 
   1   3  14       73.98       58.87      3.62 o 
   2   3  14        0.29       -3.32      3.32 o 
   3   3  14       59.41       87.24      8.84 o 
   4   3  14       75.41      104.64     11.43 o 
   5   3  14        0.66        5.44      3.79 o 
   6   3  14      224.83      207.13      9.55 o 
   7   3  14      114.56      108.53      9.12 o 
   8   3  14        5.32       17.17      5.30 o 
   9   3  14       29.23       30.97      6.58 o 
  10   3  14       61.67       58.70      7.72 o 
  11   3  14       29.12       36.86      7.93 o 
  12   3  14        1.40        9.56      7.78 o 
  13   3  14        3.77       -2.51      6.90 o 
   0   4  14      293.85      237.91     19.03 o 
   1   4  14       27.96       29.25      3.57 o 
   2   4  14      344.46      359.69     15.74 o 
   3   4  14      223.98      222.19     12.29 o 
   4   4  14      147.87      140.54      8.39 o 
   5   4  14        4.06        1.41      3.14 o 
   6   4  14      243.18      225.41     13.05 o 
   7   4  14        0.05        1.01      4.84 o 
   8   4  14       28.76       40.56      7.43 o 
   9   4  14        0.10        5.17      4.79 o 
  10   4  14       18.20       26.22      7.04 o 
  11   4  14       12.35        0.69      4.81 o 
  12   4  14        0.13        2.36      6.75 o 
   1   5  14      406.81      380.85     14.99 o 
   2   5  14      540.57      554.40     20.04 o 
   3   5  14       15.71       21.25      5.12 o 
   4   5  14        7.59        3.94      4.52 o 
   5   5  14       37.07       45.16      7.19 o 
   6   5  14        2.71        7.95      5.99 o 
   7   5  14       19.70       17.77      5.96 o 
   8   5  14       17.72       13.61      6.37 o 
   9   5  14        0.72        5.69      5.45 o 
  10   5  14        7.44       25.58      9.08 o 
  11   5  14        0.08       -0.08      5.72 o 
   0   6  14       10.49        8.40      7.57 o 
   1   6  14        0.03       -1.73      4.29 o 
   2   6  14        0.01        2.37      4.39 o 
   3   6  14        7.66       -0.38      5.17 o 
   4   6  14       11.58       14.15      5.95 o 
   5   6  14        0.00        2.45      4.69 o 
   6   6  14        1.40       -3.73      5.18 o 
   7   6  14        2.07       -3.17      5.21 o 
   8   6  14       31.18       24.13      8.37 o 
   9   6  14        5.56       10.60      7.20 o 
  10   6  14        0.13        6.24      6.94 o 
   1   7  14        1.40       -1.77      5.27 o 
   2   7  14       17.50       16.23      6.32 o 
   3   7  14        2.88        8.85      6.43 o 
   4   7  14        3.68        1.24      4.90 o 
   5   7  14        0.49       10.18      7.04 o 
   6   7  14        0.63       -6.72      6.72 o 
   7   7  14       12.04        5.63      7.36 o 
   8   7  14        0.11        1.46      6.63 o 
   0   8  14        6.19        9.57     10.92 o 
   1   8  14        1.27        2.56      6.53 o 
   2   8  14        5.56        0.65      7.34 o 
   3   8  14       11.80        6.61      7.43 o 
   4   8  14        0.55        2.96      7.39 o 
   1   1  15       18.60       10.48      2.16 o 
   2   1  15      107.79      103.76      5.96 o 
   3   1  15       40.34       51.26      4.63 o 
   4   1  15      268.73      263.03     10.52 o 
   5   1  15      181.62      167.69      7.96 o 
   6   1  15      191.98      179.94      8.14 o 
   7   1  15      101.28       85.56      5.60 o 
   8   1  15       57.79       65.46      5.43 o 
   9   1  15      251.30      241.92     13.84 o 
  10   1  15        0.00       -3.17      4.06 o 
  11   1  15       22.16       21.64      5.80 o 
  12   1  15        0.57        1.62      5.89 o 
  13   1  15       31.46       27.27      9.07 o 
  14   1  15        6.06       12.77      9.16 o 
   0   2  15       30.72       42.69      6.32 o 
   1   2  15       14.73       22.83      3.41 o 
   2   2  15       23.06       25.69      3.85 o 
   3   2  15       92.99      100.69      8.69 o 
   4   2  15      189.51      173.96      8.06 o 
   5   2  15       94.63      108.63      6.05 o 
   6   2  15      294.10      276.68     10.30 o 
   7   2  15       31.42       37.12      4.94 o 
   8   2  15       21.81       27.47      5.71 o 
   9   2  15       73.02       86.89      7.99 o 
  10   2  15       37.89       40.97      7.04 o 
  11   2  15        5.35        0.82      4.35 o 
  12   2  15       10.39       23.60      8.72 o 
  13   2  15       22.62       28.28     10.34 o 
   1   3  15       19.24       22.27      5.17 o 
   2   3  15      315.81      312.76     11.27 o 
   3   3  15        6.38       13.25      4.62 o 
   4   3  15       24.01       28.15      5.14 o 
   5   3  15      152.42      154.70      9.56 o 
   6   3  15      205.31      206.79     10.61 o 
   7   3  15       48.31       44.92      6.78 o 
   8   3  15       37.30       37.51      6.81 o 
   9   3  15      109.22      110.31      9.57 o 
  10   3  15        0.78        4.62      5.04 o 
  11   3  15        8.22       12.77      6.53 o 
  12   3  15        6.28        3.36      6.60 o 
  13   3  15        0.51       10.36      8.95 o 
   0   4  15       42.92       47.19      7.95 o 
   1   4  15      354.97      312.68     12.48 o 
   2   4  15      116.10      141.28      9.52 o 
   3   4  15      742.10      705.83     25.41 o 
   4   4  15        0.16        5.63      4.03 o 
   5   4  15       13.06       14.54      4.47 o 
   6   4  15        0.11       -0.18      4.25 o 
   7   4  15       64.36       49.43      7.05 o 
   8   4  15       13.81       17.64      5.67 o 
   9   4  15        4.23        9.48      5.42 o 
  10   4  15       19.12       24.69      7.62 o 
  11   4  15        0.80        2.90      5.84 o 
  12   4  15        0.00       -6.09      8.00 o 
   1   5  15      104.91      106.86      9.13 o 
   2   5  15       23.62       23.96      6.73 o 
   3   5  15       73.03       51.13      6.51 o 
   4   5  15       60.34       82.48     10.07 o 
   5   5  15       37.30       35.50      7.39 o 
   6   5  15        0.59        0.41      3.87 o 
   7   5  15        0.54        6.31      5.31 o 
   8   5  15        0.22        0.07      4.37 o 
   9   5  15        0.18        8.55      6.58 o 
  10   5  15        6.49        8.21      6.99 o 
  11   5  15        0.18       -2.86      6.86 o 
   0   6  15      247.28      262.79     25.42 o 
   1   6  15        7.57        9.13      4.75 o 
   2   6  15        9.85       13.07      5.73 o 
   3   6  15        4.14        8.43      5.04 o 
   4   6  15        9.51       17.09      6.50 o 
   5   6  15       23.21       22.21      7.41 o 
   6   6  15        0.00        0.17      5.03 o 
   7   6  15        5.46        7.56      5.97 o 
   8   6  15        0.56       10.06      7.02 o 
   9   6  15       12.09       11.20      7.08 o 
   1   7  15       40.12       41.50     11.41 o 
   2   7  15       40.38       47.15      9.14 o 
   3   7  15       17.04       16.08      7.50 o 
   4   7  15       18.12       16.46      7.43 o 
   5   7  15        0.05        8.17      7.12 o 
   6   7  15        3.52       10.72      7.29 o 
   7   7  15       22.70       32.79     12.01 o 
   0   8  15       57.22       70.31     31.11 o 
   1   8  15        1.37        1.78      8.02 o 
   2   8  15        6.23        8.19      8.14 o 
   3   8  15        1.35        3.97      7.42 o 
   0   0  16      402.94      410.09     29.96 o 
   1   0  16      353.15      347.65     13.66 o 
   2   0  16        9.47        5.50      3.08 o 
   3   0  16        0.77       15.31      7.33 o 
   4   0  16        0.94        0.63      4.55 o 
   5   0  16     2206.80     2255.53     86.72 o 
   6   0  16     1098.67     1138.49     49.21 o 
   7   0  16       55.08       49.33      8.56 o 
   8   0  16        2.76        3.64      4.91 o 
   9   0  16      192.96      164.12     24.18 o 
  10   0  16      146.86      155.53     14.82 o 
  11   0  16       23.76       47.65     12.94 o 
  12   0  16       21.81       22.11     10.69 o 
  13   0  16        3.25        6.69      9.24 o 
   1   1  16       38.56       38.43      3.05 o 
   2   1  16      345.91      327.27     12.01 o 
   3   1  16        6.27       24.02      5.53 o 
   4   1  16       76.57       70.18      5.09 o 
   5   1  16       16.66       20.61      3.87 o 
   6   1  16      572.74      544.28     17.48 o 
   7   1  16        0.05        9.96      5.24 o 
   8   1  16        1.15       10.20      4.12 o 
   9   1  16       63.87       68.06      7.77 o 
  10   1  16       23.80       32.57      6.75 o 
  11   1  16       19.73       12.28      5.70 o 
  12   1  16        2.97        0.20      6.07 o 
  13   1  16       35.93       51.22     12.87 o 
   0   2  16      134.94      157.36     10.00 o 
   1   2  16       94.58      105.88      6.11 o 
   2   2  16      152.27      144.88      7.43 o 
   3   2  16       11.22       13.28      3.93 o 
   4   2  16       56.25       71.01      5.64 o 
   5   2  16        2.22        6.14      3.73 o 
   6   2  16        0.06        4.89      3.02 o 
   7   2  16        0.50        1.17      2.86 o 
   8   2  16      147.67      143.70     10.17 o 
   9   2  16       26.32       17.90      4.57 o 
  10   2  16        9.54        3.82      5.20 o 
  11   2  16       11.44       24.56      8.06 o 
  12   2  16       79.35       83.46     12.91 o 
  13   2  16        5.89       15.00     11.33 o 
   1   3  16      136.07      123.97      7.08 o 
   2   3  16      170.54      142.53      9.93 o 
   3   3  16       86.50      101.74      7.44 o 
   4   3  16      546.58      582.43     20.30 o 
   5   3  16       80.65       88.23      7.66 o 
   6   3  16      251.80      229.78     12.35 o 
   7   3  16       41.37       49.63      7.14 o 
   8   3  16        4.75        4.87      4.94 o 
   9   3  16       12.46       -2.69      4.25 o 
  10   3  16      175.27      169.34     12.89 o 
  11   3  16        0.06        6.23      6.71 o 
  12   3  16        0.02       -3.02      7.08 o 
   0   4  16      521.09      565.23     33.49 o 
   1   4  16      105.40      107.93      8.48 o 
   2   4  16       14.27       11.09      4.85 o 
   3   4  16       10.01       14.95      3.86 o 
   4   4  16       18.93       23.42      5.41 o 
   5   4  16        9.88       20.93      5.15 o 
   6   4  16       25.45       39.31      6.92 o 
   7   4  16       12.10       17.87      6.00 o 
   8   4  16        2.99        7.12      5.48 o 
   9   4  16        0.35        3.66      4.98 o 
  10   4  16        0.08        6.36      5.60 o 
  11   4  16        2.15        1.93      6.54 o 
  12   4  16        3.36        3.80      7.45 o 
   1   5  16      107.81      114.97      9.31 o 
   2   5  16        0.09        1.81      4.97 o 
   3   5  16       45.05       52.25      6.40 o 
   4   5  16       49.73       43.30      7.06 o 
   5   5  16        0.78        2.24      4.46 o 
   6   5  16       12.05       16.25      5.97 o 
   7   5  16       16.53       15.01      6.21 o 
   8   5  16        2.83        6.20      6.09 o 
   9   5  16        2.00        7.28      6.00 o 
  10   5  16        7.19        1.78      5.91 o 
   0   6  16      160.48      142.66     18.42 o 
   1   6  16       38.35       40.52      8.21 o 
   2   6  16        1.34        3.09      5.42 o 
   3   6  16       22.32       18.90      6.14 o 
   4   6  16       30.13       25.16      8.02 o 
   5   6  16        5.41        2.12      5.54 o 
   6   6  16       10.63       12.04      6.23 o 
   7   6  16        0.60        6.23      6.47 o 
   8   6  16        1.92        1.53      6.50 o 
   9   6  16        3.25       12.24      7.75 o 
   1   7  16        9.79        8.70      7.08 o 
   2   7  16        0.04        0.32      6.06 o 
   3   7  16        0.03        7.04      7.76 o 
   4   7  16        0.96       -3.10      6.60 o 
   5   7  16       12.21        1.79      5.77 o 
   6   7  16        0.10       -6.03      8.27 o 
   0   8  16       90.24      108.71     36.13 o 
   1   8  16        0.16       -1.37      8.40 o 
   1   1  17       99.31      109.45      8.24 o 
   2   1  17      886.26      863.54     23.79 o 
   3   1  17      294.99      323.10     12.11 o 
   4   1  17        6.92       10.02      5.36 o 
   5   1  17       75.31       71.57      6.33 o 
   6   1  17        1.20        9.59      4.05 o 
   7   1  17       59.88       58.16      6.64 o 
   8   1  17       10.01       13.25      4.45 o 
   9   1  17       31.53       41.52      6.93 o 
  10   1  17        0.01        8.65      5.71 o 
  11   1  17       42.12       42.53      9.83 o 
  12   1  17        4.37       10.84      7.02 o 
  13   1  17       44.72       29.38     11.81 o 
   0   2  17      566.49      543.39     23.57 o 
   1   2  17      259.86      268.38     11.04 o 
   2   2  17       63.87       54.93      5.19 o 
   3   2  17       42.18       57.89      5.62 o 
   4   2  17      506.59      526.05     17.51 o 
   5   2  17      478.29      481.96     15.69 o 
   6   2  17        0.40        1.60      2.91 o 
   7   2  17        1.26        2.14      2.99 o 
   8   2  17       86.21       90.33     10.44 o 
   9   2  17      119.99      106.17     11.07 o 
  10   2  17        1.01       12.02      6.70 o 
  11   2  17        4.47        6.83      6.16 o 
  12   2  17       13.67       30.40      9.49 o 
  13   2  17        3.48        0.44      7.54 o 
   1   3  17       80.70       82.79      5.43 o 
   2   3  17       27.37       30.88      4.18 o 
   3   3  17       51.94       59.70      6.84 o 
   4   3  17       37.77       32.13      5.64 o 
   5   3  17      104.54       93.03      9.24 o 
   6   3  17      101.20      102.13      8.30 o 
   7   3  17        0.22        7.30      5.49 o 
   8   3  17       59.89       57.62      8.12 o 
   9   3  17        0.56        2.84      4.95 o 
  10   3  17        1.44        0.66      5.15 o 
  11   3  17        0.63        1.33      5.73 o 
  12   3  17        0.41        3.84      7.72 o 
   0   4  17        6.54       -4.35      6.52 o 
   1   4  17       13.15       17.17      3.90 o 
   2   4  17      150.17      132.88      8.65 o 
   3   4  17        0.00        0.62      4.25 o 
   4   4  17        0.25       12.44      6.38 o 
   5   4  17       21.02       33.78      7.13 o 
   6   4  17       13.36        5.27      4.65 o 
   7   4  17       72.44       72.96      8.97 o 
   8   4  17       33.99       30.29      7.28 o 
   9   4  17        1.26       -1.27      4.67 o 
  10   4  17        1.52        5.88      6.09 o 
  11   4  17        0.00        0.65      7.08 o 
   1   5  17       58.36       52.06      8.79 o 
   2   5  17       56.98       63.80      7.99 o 
   3   5  17        1.33       -2.68      4.20 o 
   4   5  17       12.30       16.11      4.70 o 
   5   5  17       11.28       10.65      5.62 o 
   6   5  17        0.05       -1.39      5.08 o 
   7   5  17        5.99       12.85      6.77 o 
   8   5  17        9.62        4.12      5.45 o 
   9   5  17       11.10        6.89      6.39 o 
  10   5  17        1.44       -2.38      6.05 o 
   0   6  17        9.05       13.08     10.05 o 
   1   6  17       36.17       28.74      7.84 o 
   2   6  17        2.40        5.73      5.97 o 
   3   6  17       13.12       12.05      6.10 o 
   4   6  17       34.84       23.68      9.18 o 
   5   6  17       11.99       14.92      7.29 o 
   6   6  17        0.16        2.14      5.90 o 
   7   6  17       12.47       31.91      8.64 o 
   8   6  17       10.20        1.40      6.32 o 
   1   7  17       25.40       12.32      7.35 o 
   2   7  17       59.32       65.71     12.48 o 
   3   7  17       50.58       46.82     12.16 o 
   4   7  17        2.08        4.39      6.89 o 
   5   7  17        1.02        2.31      6.77 o 
   6   7  17       10.25       17.53     12.13 o 
   0   0  18        0.35        2.10      6.36 o 
   1   0  18      359.67      340.25     15.00 o 
   2   0  18      211.16      195.81     14.28 o 
   3   0  18        0.30       10.27      7.94 o 
   4   0  18      469.36      460.57     26.16 o 
   5   0  18      188.09      205.99     16.38 o 
   6   0  18      278.65      261.23     22.81 o 
   7   0  18       23.10       27.01      7.72 o 
   8   0  18      114.54      110.64     12.98 o 
   9   0  18       83.96       91.82     15.21 o 
  10   0  18       55.89       60.65     13.09 o 
  11   0  18       36.57       25.58     11.64 o 
  12   0  18        0.05       -1.40     10.06 o 
  13   0  18        4.72       11.11     15.38 o 
   1   1  18       39.35       29.04      4.30 o 
   2   1  18      460.13      432.42     14.39 o 
   3   1  18      393.47      387.49     14.01 o 
   4   1  18        0.04        4.78      3.18 o 
   5   1  18       11.71       13.28      4.67 o 
   6   1  18       11.02       13.05      5.37 o 
   7   1  18      476.72      435.33     17.65 o 
   8   1  18      100.50       94.78      8.86 o 
   9   1  18       28.29       32.86      6.74 o 
  10   1  18        8.48        9.81      6.19 o 
  11   1  18        7.29       16.12      8.83 o 
  12   1  18        2.55        5.89      7.01 o 
  13   1  18       11.13       15.37     11.10 o 
   0   2  18      169.28      163.71     13.20 o 
   1   2  18      305.48      288.42     12.04 o 
   2   2  18      138.38      125.27      7.35 o 
   3   2  18      574.69      542.27     18.97 o 
   4   2  18      145.01      136.80      7.93 o 
   5   2  18       25.33       36.54      5.31 o 
   6   2  18       32.25       26.47      4.07 o 
   7   2  18       15.48       16.21      5.86 o 
   8   2  18       20.08       13.36      6.34 o 
   9   2  18        0.57        2.56      5.19 o 
  10   2  18        2.45        6.20      6.23 o 
  11   2  18       27.32       18.28      8.05 o 
  12   2  18       34.95       35.97     11.74 o 
   1   3  18       43.83       45.38      4.60 o 
   2   3  18       24.87       30.78      4.99 o 
   3   3  18      338.98      365.01     16.82 o 
   4   3  18        9.45       21.04      6.13 o 
   5   3  18       30.13       43.57      6.44 o 
   6   3  18       15.72       23.77      6.26 o 
   7   3  18       41.80       54.19      8.00 o 
   8   3  18       93.86      102.37      9.68 o 
   9   3  18       41.32       53.31     10.01 o 
  10   3  18        0.61       -1.12      4.95 o 
  11   3  18        0.08       13.56      8.30 o 
  12   3  18        2.65        8.91      8.59 o 
   0   4  18        1.42       25.71     11.78 o 
   1   4  18      170.63      170.62     13.28 o 
   2   4  18       46.26       46.06      5.74 o 
   3   4  18        4.97       12.19      5.70 o 
   4   4  18        0.61        3.40      4.51 o 
   5   4  18       43.98       39.96      6.60 o 
   6   4  18       20.43        8.02      5.20 o 
   7   4  18       16.15       24.23      6.28 o 
   8   4  18        3.62        5.88      5.59 o 
   9   4  18       29.57       23.49      8.43 o 
  10   4  18        0.03        8.01      7.75 o 
  11   4  18        2.11        5.23      7.98 o 
   1   5  18        0.01       -0.21      5.04 o 
   2   5  18       80.27       80.62      9.80 o 
   3   5  18        0.05        4.42      5.63 o 
   4   5  18       13.69        8.97      5.05 o 
   5   5  18        3.42        4.33      5.26 o 
   6   5  18        1.00       10.57      6.01 o 
   7   5  18       18.19       14.00      6.75 o 
   8   5  18        1.58        5.52      5.86 o 
   9   5  18        4.94        8.59      8.00 o 
   0   6  18        6.62       -0.02      7.54 o 
   1   6  18       21.72       38.57      8.71 o 
   2   6  18        0.00        5.96      6.63 o 
   3   6  18       12.98       16.31      7.85 o 
   4   6  18        1.77        0.86      5.92 o 
   5   6  18        0.26       -1.44      5.73 o 
   6   6  18        0.69       -6.67      6.67 o 
   7   6  18        1.31        2.89      6.98 o 
   8   6  18        2.01        2.70      7.92 o 
   1   7  18        5.36       -6.77      7.77 o 
   2   7  18        0.30       14.07      8.24 o 
   3   7  18        5.02       14.60      8.44 o 
   4   7  18        1.55       -1.56      7.38 o 
   5   7  18        4.91       14.50      9.66 o 
   1   1  19       82.79       69.06      5.45 o 
   2   1  19      676.30      632.79     21.57 o 
   3   1  19        0.02       -1.62      3.18 o 
   4   1  19        0.00        7.70      4.98 o 
   5   1  19        0.18        1.12      4.39 o 
   6   1  19      140.79      140.72     10.07 o 
   7   1  19       27.51       32.06      5.95 o 
   8   1  19       12.57        8.98      3.90 o 
   9   1  19       32.41       30.70      6.67 o 
  10   1  19        9.22        7.03      6.25 o 
  11   1  19        0.00        1.99      6.36 o 
  12   1  19        0.12        4.33      7.52 o 
   0   2  19      957.87      954.86     42.55 o 
   1   2  19       11.66       28.96      4.56 o 
   2   2  19       14.98       24.98      4.17 o 
   3   2  19        1.29        7.20      4.49 o 
   4   2  19       45.93       42.54      5.35 o 
   5   2  19       10.19       11.83      4.28 o 
   6   2  19        0.06        3.35      4.20 o 
   7   2  19        5.43        4.55      4.44 o 
   8   2  19        0.54       -5.39      5.84 o 
   9   2  19        5.44        4.57      5.83 o 
  10   2  19       25.73       44.11      9.33 o 
  11   2  19        0.56       -7.93      7.93 o 
  12   2  19        3.06        9.75      8.59 o 
   1   3  19       42.84       41.48      5.29 o 
   2   3  19       15.41       26.80      6.90 o 
   3   3  19       52.57       71.89      7.33 o 
   4   3  19      339.47      332.68     15.84 o 
   5   3  19        5.14       19.54      6.73 o 
   6   3  19       31.24       22.75      5.12 o 
   7   3  19       38.96       54.63      8.92 o 
   8   3  19       14.34       13.18      6.59 o 
   9   3  19        0.03        3.08      5.68 o 
  10   3  19        0.55        3.05      5.87 o 
  11   3  19        4.50       -6.51      7.60 o 
   0   4  19        5.94       34.89     11.47 o 
   1   4  19        2.18        6.31      6.17 o 
   2   4  19        0.01        9.49      5.99 o 
   3   4  19       28.85       17.71      4.87 o 
   4   4  19      101.12       98.88      8.93 o 
   5   4  19       10.48       10.01      4.75 o 
   6   4  19       15.72       18.98      7.16 o 
   7   4  19       39.79       64.77      9.38 o 
   8   4  19       28.38       24.53      7.66 o 
   9   4  19        2.13        9.76      7.05 o 
  10   4  19        1.19        8.48      7.12 o 
   1   5  19        0.12        3.18      5.30 o 
   2   5  19        9.90        7.06      5.44 o 
   3   5  19        5.42       15.50     10.70 o 
   4   5  19        0.37        1.65      5.52 o 
   5   5  19        0.30        0.47      4.88 o 
   6   5  19        2.14       -0.31      5.26 o 
   7   5  19        0.08        0.00      4.66 o 
   8   5  19        8.04       10.80      7.12 o 
   9   5  19        0.40        3.36      7.72 o 
   0   6  19       43.76       38.07     12.85 o 
   1   6  19       10.90       23.26      9.47 o 
   2   6  19        2.64       11.12      7.01 o 
   3   6  19        0.25       12.56      8.41 o 
   4   6  19        7.57        4.55      6.57 o 
   5   6  19        0.09       17.21      9.54 o 
   6   6  19        9.67        7.39      7.82 o 
   7   6  19        0.09        4.32      7.58 o 
   1   7  19        4.89        2.97      6.99 o 
   2   7  19        3.51        5.03      8.12 o 
   3   7  19        1.40        0.38      6.17 o 
   0   0  20      315.44      253.07     17.93 o 
   1   0  20        0.30        6.13      5.17 o 
   2   0  20       10.98       22.99      7.27 o 
   3   0  20       99.27      100.25     11.61 o 
   4   0  20        0.00       -2.09      5.94 o 
   5   0  20      841.79      734.54     38.83 o 
   6   0  20       60.74       84.55     11.67 o 
   7   0  20       12.74       -0.13      5.51 o 
   8   0  20       34.83       44.80      9.56 o 
   9   0  20       53.77       46.27     10.04 o 
  10   0  20        0.39        3.57     13.52 o 
  11   0  20       12.38       -0.61      9.87 o 
  12   0  20        2.00       -4.91     13.61 o 
   1   1  20       51.91       35.77      4.43 o 
   2   1  20      129.01      136.27      8.04 o 
   3   1  20       73.61       79.25      7.92 o 
   4   1  20      188.95      174.53     11.30 o 
   5   1  20       32.59       32.01      6.25 o 
   6   1  20       42.64       64.08      7.75 o 
   7   1  20       43.72       56.01      7.86 o 
   8   1  20       19.34       17.47      5.43 o 
   9   1  20       10.84       18.73      8.17 o 
  10   1  20       10.10        3.88      6.20 o 
  11   1  20       16.42       12.05      7.66 o 
  12   1  20        3.77       15.16      9.31 o 
   0   2  20      491.28      446.67     25.45 o 
   1   2  20      284.58      259.75     13.29 o 
   2   2  20        1.06        0.63      3.12 o 
   3   2  20       47.94       51.02      5.72 o 
   4   2  20       98.25       98.09      7.34 o 
   5   2  20       41.69       51.36      7.97 o 
   6   2  20       30.57       52.77      8.12 o 
   7   2  20       10.42       11.00      5.31 o 
   8   2  20        2.06        1.72      5.44 o 
   9   2  20        0.06       -1.76      5.16 o 
  10   2  20       16.41       23.14      8.17 o 
  11   2  20        2.70        5.15      6.78 o 
   1   3  20      164.92      172.12     13.32 o 
   2   3  20       61.36       49.04      7.15 o 
   3   3  20       27.58       49.37      7.03 o 
   4   3  20       79.20       90.42      8.62 o 
   5   3  20       67.83       63.93      7.63 o 
   6   3  20       46.44       51.14      7.76 o 
   7   3  20        5.06       14.54      7.87 o 
   8   3  20        4.76       -2.03      5.35 o 
   9   3  20        1.85        5.01      5.50 o 
  10   3  20        0.02        3.39      6.44 o 
  11   3  20        0.08        0.37      8.01 o 
   0   4  20        1.38        8.11     10.36 o 
   1   4  20       11.85       16.01      6.91 o 
   2   4  20        0.20        6.58      5.93 o 
   3   4  20        7.15        3.68      4.13 o 
   4   4  20        1.67       10.83      5.87 o 
   5   4  20       10.06        9.94      6.11 o 
   6   4  20       26.99       17.99      7.10 o 
   7   4  20       42.60       46.52      9.56 o 
   8   4  20        2.89        9.20      7.33 o 
   9   4  20        3.50        7.40      7.36 o 
  10   4  20       17.21       18.17     10.53 o 
   1   5  20       66.98       68.17     10.23 o 
   2   5  20        0.19       -0.23      4.97 o 
   3   5  20        0.08        4.56      5.62 o 
   4   5  20        2.71        0.59      5.54 o 
   5   5  20        0.16        3.66      6.33 o 
   6   5  20        1.14        4.26      6.55 o 
   7   5  20        0.63       -2.29      8.43 o 
   8   5  20        2.94        0.85      7.86 o 
   0   6  20        5.57       15.01     10.85 o 
   1   6  20        0.38       -6.45      6.66 o 
   2   6  20        0.00       -6.03      6.67 o 
   3   6  20        4.20       -0.05      5.91 o 
   4   6  20        0.63       -8.94      8.94 o 
   5   6  20        0.80       -7.06      8.32 o 
   6   6  20        0.45        0.35      5.81 o 
   1   1  21        3.56        4.98      4.05 o 
   2   1  21      176.24      139.76      9.18 o 
   3   1  21        2.35        7.93      5.36 o 
   4   1  21        1.66        3.74      4.07 o 
   5   1  21       11.06        6.62      4.56 o 
   6   1  21        0.02        9.76      4.83 o 
   7   1  21        1.03        4.06      5.06 o 
   8   1  21       28.05       26.00      6.99 o 
   9   1  21       12.01       13.88      7.50 o 
  10   1  21        0.00       11.15      9.10 o 
  11   1  21        0.11        9.35      9.57 o 
   0   2  21       85.14       90.41     10.79 o 
   1   2  21       32.53       26.77      5.09 o 
   2   2  21       40.14       38.43      6.48 o 
   3   2  21       70.65       65.98      6.47 o 
   4   2  21        7.50       12.50      5.68 o 
   5   2  21       17.92       24.08      6.50 o 
   6   2  21        6.91       13.11      6.44 o 
   7   2  21        0.75       -0.50      4.02 o 
   8   2  21        2.43        7.65      6.74 o 
   9   2  21        4.23       18.83      7.78 o 
  10   2  21        0.10        8.37      6.76 o 
  11   2  21        0.73       -2.21      6.51 o 
   1   3  21        3.11        5.98      4.10 o 
   2   3  21        2.15       -0.99      4.84 o 
   3   3  21       74.78       71.97      9.50 o 
   4   3  21       57.58       50.59      6.97 o 
   5   3  21       13.29       17.57      5.87 o 
   6   3  21       28.44       34.16      8.82 o 
   7   3  21       32.96       44.49      9.10 o 
   8   3  21        9.28        6.01      6.16 o 
   9   3  21       17.42       19.78      8.00 o 
  10   3  21        0.03        1.66      5.88 o 
   0   4  21        0.00        2.38      6.69 o 
   1   4  21        1.67        8.83      6.21 o 
   2   4  21       30.69       25.04      8.71 o 
   3   4  21       35.75       50.71      9.44 o 
   4   4  21        5.36        3.18      4.78 o 
   5   4  21        0.00        2.20      5.90 o 
   6   4  21        3.46        8.46      6.72 o 
   7   4  21        8.17       16.28      8.22 o 
   8   4  21       22.66       24.40      8.27 o 
   9   4  21        0.32       -3.20      7.38 o 
   1   5  21        0.19       -5.96      5.96 o 
   2   5  21        0.46        5.64      5.70 o 
   3   5  21        0.04       11.53      6.27 o 
   4   5  21        1.42        2.55      5.74 o 
   5   5  21        1.96       30.93     10.49 o 
   6   5  21       23.77       49.44     13.18 o 
   7   5  21        0.07       14.53     11.61 o 
   0   6  21        3.25        1.12      7.89 o 
   1   6  21        1.84       -1.88      6.98 o 
   2   6  21        0.40       -2.16      7.78 o 
   3   6  21        0.32        5.52      7.51 o 
   4   6  21        2.32       -1.65      6.06 o 
   5   6  21        6.52       15.70     12.48 o 
   0   0  22       38.98       54.20     15.88 o 
   1   0  22       10.77       -2.86      4.65 o 
   2   0  22       58.57       48.11      9.44 o 
   3   0  22       63.71       96.40     14.68 o 
   4   0  22        0.00        7.80      8.31 o 
   5   0  22       46.70       35.42      9.82 o 
   6   0  22       14.31       25.33      8.56 o 
   7   0  22       23.53       35.73     14.68 o 
   8   0  22       38.66       39.04     10.03 o 
   9   0  22       35.07       21.83      9.83 o 
  10   0  22        0.28        9.26     12.22 o 
  11   0  22        1.83        0.23     12.59 o 
   1   1  22      191.67      178.51     12.88 o 
   2   1  22       75.42       71.76      6.80 o 
   3   1  22        5.37        0.60      4.22 o 
   4   1  22       21.61       28.35      5.69 o 
   5   1  22       39.95       45.51      6.77 o 
   6   1  22       14.25       20.71      5.74 o 
   7   1  22       10.70        7.45      5.63 o 
   8   1  22        5.63        9.50      6.67 o 
   9   1  22        0.67        4.43      6.42 o 
  10   1  22        1.11        0.18      6.04 o 
   0   2  22       84.60       80.85     10.50 o 
   1   2  22       44.29       43.86      6.25 o 
   2   2  22       35.41       31.81      6.61 o 
   3   2  22       85.61       77.82      8.53 o 
   4   2  22       52.69       33.24      7.81 o 
   5   2  22        0.46        9.71      6.05 o 
   6   2  22       21.86       21.85      7.07 o 
   7   2  22        4.84        3.32      6.17 o 
   8   2  22        7.62        6.64      6.29 o 
   9   2  22        3.08        1.66      7.05 o 
  10   2  22        1.45       -0.50      5.90 o 
   1   3  22        0.28        5.60      4.27 o 
   2   3  22       26.00       13.93      5.34 o 
   3   3  22        2.84        6.57      4.81 o 
   4   3  22        3.29        1.49      5.16 o 
   5   3  22       10.22       13.82      6.06 o 
   6   3  22        7.76        3.49      5.94 o 
   7   3  22        2.44        1.66      6.03 o 
   8   3  22       32.56       49.36     11.82 o 
   9   3  22       16.24        5.64      6.96 o 
   0   4  22        3.85       14.73     10.35 o 
   1   4  22        0.66        1.00      5.07 o 
   2   4  22        0.05        6.53      7.27 o 
   3   4  22       23.89       34.63      7.97 o 
   4   4  22        8.88       17.23      7.12 o 
   5   4  22        6.63       18.21      9.54 o 
   6   4  22        3.28       -7.25      7.25 o 
   7   4  22       19.71       26.78      9.81 o 
   8   4  22        2.74        4.52      8.05 o 
   1   5  22        0.05       -6.40      6.40 o 
   2   5  22        0.72       -6.44      6.44 o 
   3   5  22        0.01        4.34      6.94 o 
   4   5  22        7.48       10.87      7.77 o 
   5   5  22        1.14       -3.07      7.42 o 
   6   5  22        1.31       14.91      9.37 o 
   0   6  22        0.04        0.63      8.18 o 
   1   6  22        0.19       -5.10      8.50 o 
   2   6  22        0.05       25.59     10.37 o 
   3   6  22        4.82        3.63      7.88 o 
   1   1  23       52.84       61.25      7.80 o 
   2   1  23        0.00        3.81      4.85 o 
   3   1  23        1.56        3.03      4.26 o 
   4   1  23        2.28        1.17      3.77 o 
   5   1  23       15.13       14.00      5.55 o 
   6   1  23        7.72       17.17      5.62 o 
   7   1  23        0.13       -6.41      6.41 o 
   8   1  23        1.53        0.32      5.32 o 
   9   1  23        2.34       -8.25      8.25 o 
  10   1  23       11.88       11.92     10.15 o 
   0   2  23        0.00       13.15     10.22 o 
   1   2  23        1.10        5.63      4.34 o 
   2   2  23        3.32        6.31      5.52 o 
   3   2  23        3.79       11.22      7.23 o 
   4   2  23        2.05       15.03      6.94 o 
   5   2  23       13.32       12.16      6.29 o 
   6   2  23        4.79        3.59      4.54 o 
   7   2  23        0.62        3.69      6.18 o 
   8   2  23        0.01        5.05      6.94 o 
   9   2  23        0.17       -2.76      6.70 o 
   1   3  23       18.30       11.42      6.31 o 
   2   3  23        0.08       -0.96      4.28 o 
   3   3  23        0.13       -1.24      5.68 o 
   4   3  23       20.59       18.91      6.95 o 
   5   3  23        0.05       -1.17      5.34 o 
   6   3  23        0.62       -5.33      7.68 o 
   7   3  23        1.86        5.40      7.03 o 
   8   3  23        2.96        5.14      6.57 o 
   0   4  23       18.01        9.96      9.24 o 
   1   4  23        0.02        4.02      6.13 o 
   2   4  23        0.16        5.71      6.15 o 
   3   4  23        0.40        7.65      6.83 o 
   4   4  23        0.06        7.31      8.39 o 
   5   4  23        0.85       16.14      9.58 o 
   6   4  23        0.93       11.16      9.45 o 
   7   4  23       20.43       10.19      9.28 o 
   1   5  23        4.65       -3.59      6.05 o 
   2   5  23        0.00        6.50      6.66 o 
   3   5  23        0.01        8.69      7.94 o 
   4   5  23        0.24        8.96      9.57 o 
   5   5  23        1.19        8.59     11.53 o 
   0   0  24       61.60       46.52     15.14 o 
   1   0  24       34.55       24.80      9.30 o 
   2   0  24        5.71        2.88      7.58 o 
   3   0  24       68.55       76.94     11.52 o 
   4   0  24        0.86        2.74      7.38 o 
   5   0  24        0.98       14.41      8.95 o 
   6   0  24        1.33       -7.12      7.12 o 
   7   0  24       53.20       65.79     12.87 o 
   8   0  24        7.30       -5.51     11.36 o 
   9   0  24        1.15        0.56     17.43 o 
   1   1  24        8.59       14.27      6.29 o 
   2   1  24        0.08       20.65      6.68 o 
   3   1  24        4.81       16.52      5.95 o 
   4   1  24       14.11        5.54      4.64 o 
   5   1  24        5.43       -1.74      5.47 o 
   6   1  24       18.24       31.97      7.80 o 
   7   1  24        1.42        2.32      6.44 o 
   8   1  24        0.04        3.73      6.99 o 
   9   1  24        0.48        0.16      6.07 o 
   0   2  24        0.36        0.45      6.04 o 
   1   2  24       10.78        4.62      4.63 o 
   2   2  24        2.95        6.22      6.93 o 
   3   2  24        4.05        9.67      7.88 o 
   4   2  24        1.03        3.01      5.39 o 
   5   2  24        0.02       -3.82      5.74 o 
   6   2  24        6.98       10.35      6.79 o 
   7   2  24        1.75       16.86      8.77 o 
   8   2  24        1.77       13.44      8.06 o 
   1   3  24        4.40       11.35      6.31 o 
   2   3  24        0.49        5.26      7.15 o 
   3   3  24        5.36        8.06      6.23 o 
   4   3  24        2.24        5.39      5.60 o 
   5   3  24        9.43       17.60      8.65 o 
   6   3  24        7.20        9.97      8.11 o 
   7   3  24        0.98        2.91      6.22 o 
   8   3  24        3.39       -0.19      6.08 o 
   0   4  24        0.01       -9.34      9.64 o 
   1   4  24        1.06        8.63      7.62 o 
   2   4  24        1.30        6.15      6.60 o 
   3   4  24        4.46       24.36      9.49 o 
   4   4  24        1.95        8.69      8.68 o 
   5   4  24        2.29       -1.00      8.48 o 
   6   4  24        2.28       10.03      9.19 o 
   1   5  24       11.21       14.84      7.59 o 
   2   5  24       16.17       24.46     10.41 o 
   3   5  24       14.74       23.39     10.84 o 
   4   5  24        0.51        3.24     11.00 o 
   1   1  25        0.06        3.89      5.11 o 
   2   1  25        0.24       -1.00      5.22 o 
   3   1  25        5.86        1.89      4.60 o 
   4   1  25        5.76        7.11      6.29 o 
   5   1  25        0.24        1.22      5.10 o 
   6   1  25        1.54        4.01      6.44 o 
   7   1  25        1.01        5.88      7.02 o 
   8   1  25        0.53       -0.38      6.27 o 
   0   2  25       42.41       86.18     32.56 o 
   1   2  25        4.76       -2.81      5.93 o 
   2   2  25        0.01       -3.26      5.05 o 
   3   2  25       10.49        5.70      6.09 o 
   4   2  25        6.66        4.45      6.21 o 
   5   2  25        1.31       17.66     10.15 o 
   6   2  25       13.64        8.55      7.42 o 
   7   2  25        4.02        7.27      7.95 o 
   1   3  25        4.65        1.52      6.70 o 
   2   3  25        8.77       15.52      8.30 o 
   3   3  25        0.24        5.71      6.56 o 
   4   3  25        0.22       -2.80      6.33 o 
   5   3  25        0.26       18.32     10.00 o 
   6   3  25        9.73        2.54      7.82 o 
   0   4  25       10.93       36.11     18.47 o 
   1   4  25        9.87        8.75      7.33 o 
   2   4  25        1.29        5.83      7.62 o 
   3   4  25        2.67       16.10      9.54 o 
   4   4  25        1.61        5.75      7.93 o 
   5   4  25        7.80        6.54      9.93 o 
   0   0  26       18.01        0.99     10.04 o 
   1   0  26        6.54       16.92     12.29 o 
   2   0  26        0.29       -1.78      7.72 o 
   3   0  26        7.28       13.44      9.41 o 
   4   0  26       30.28       36.91     12.76 o 
   5   0  26        1.13        0.29      8.97 o 
   6   0  26        1.48        7.52     12.12 o 
   7   0  26        0.35       11.58     23.89 o 
   1   1  26        0.25       -4.82      6.24 o 
   2   1  26        0.64        5.50      6.87 o 
   3   1  26       13.70       18.17      9.21 o 
   4   1  26        0.31        3.01      6.48 o 
   5   1  26        0.99       -2.13      6.08 o 
   6   1  26        1.32       -1.79      6.24 o 
   7   1  26        5.21        6.08      7.23 o 
   0   2  26        9.40       -5.77     11.53 o 
   1   2  26        0.02       -1.29      7.03 o 
   2   2  26        0.08        7.02      7.36 o 
   3   2  26        1.30       -7.20      7.20 o 
   4   2  26       10.65       16.63      8.18 o 
   5   2  26        0.11       11.99      8.57 o 
   6   2  26        0.11        3.31      6.98 o 
   1   3  26        0.38       11.70      9.13 o 
   2   3  26        5.21       10.21      8.57 o 
   3   3  26       11.43        6.36      7.91 o 
   4   3  26        4.32        8.01      8.69 o 
   5   3  26        3.07       16.09     11.52 o 
   0   4  26       38.98       50.13     18.55 o 
   1   4  26        5.59        6.28      8.97 o 
   2   4  26        0.04        8.18     10.47 o 
   3   4  26        4.19       18.79     13.49 o 
   1   1  27        0.00       10.22      7.07 o 
   2   1  27        0.23       -6.15      8.05 o 
   3   1  27       12.65        8.97      8.00 o 
   4   1  27        0.67        1.25      7.18 o 
   5   1  27        0.31        3.51      7.40 o 
   6   1  27        2.82       -2.60      8.61 o 
   0   2  27        0.06        2.68      9.88 o 
   1   2  27        1.01        4.99      8.02 o 
   2   2  27        0.32        7.13      8.65 o 
   3   2  27        0.22       -3.97      8.48 o 
   4   2  27       14.88       15.93      9.54 o 
   5   2  27        0.12        8.76      9.81 o 
   1   3  27        3.16        4.65      9.32 o 
   2   3  27        1.13        1.31      6.71 o 
   3   3  27       14.91        4.44      7.34 o 
   0   0  28       73.67      104.43     26.39 o 
   1   0  28       16.16       16.30     11.98 o 
   2   0  28        0.14        7.40      9.82 o 
   3   0  28       32.65       23.72     16.11 o 
   4   0  28       11.08        7.46     12.58 o 
   1   1  28       19.21       23.79      9.68 o 
   2   1  28       11.94       13.96      8.77 o 
   3   1  28        0.80        3.44      8.68 o 
   4   1  28        9.43       21.54      9.70 o 
   0   2  28        0.42        9.43     12.27 o 
   1   2  28        0.27       -8.93      8.93 o 
   2   2  28        0.00        1.14      7.74 o 
   3   2  28        0.10       12.07      8.63 o 
   1   1  29        3.94        5.72      9.27 o 
                                                 
